# Supplementary material for: Serine ADPr on histones and PARP1 is a cellular target of ester-linked ubiquitylation
Source: Nat Chem Biol. 2025 Jul 9;21(11):1762–72. doi: 10.1038/s41589-025-01974-5 (PMC12568645; doi:10.1038/s41589-025-01974-5)
Supplement: Supplementary file 3 — Proteomics data. [file 41589_2025_1974_MOESM3_ESM.xlsx]

## Sheet: Fig 1C
Protein.Group	Protein.Ids	Protein.Names	Genes	First.Protein.Description	C:\Users\AKolvenbach\Desktop\Andreas\1_Analysis\20241209_SleepingBeatuyPulldown_Rep1_DIA - Copy\For Interactors\20230331_QE1_Li_IM_AK_1_5th_CA_01.raw	C:\Users\AKolvenbach\Desktop\Andreas\1_Analysis\20241209_SleepingBeatuyPulldown_Rep1_DIA - Copy\For Interactors\20230331_QE1_Li_IM_AK_1_5th_CA_02.raw	C:\Users\AKolvenbach\Desktop\Andreas\1_Analysis\20241209_SleepingBeatuyPulldown_Rep1_DIA - Copy\For Interactors\20230331_QE1_Li_IM_AK_1_5th_CA_03.raw	C:\Users\AKolvenbach\Desktop\Andreas\1_Analysis\20241209_SleepingBeatuyPulldown_Rep1_DIA - Copy\For Interactors\20230331_QE1_Li_IM_AK_1_5th_CA_04.raw	C:\Users\AKolvenbach\Desktop\Andreas\1_Analysis\20241209_SleepingBeatuyPulldown_Rep1_DIA - Copy\For Interactors\20230331_QE1_Li_IM_AK_1_5th_CA_H2O2_01.raw	C:\Users\AKolvenbach\Desktop\Andreas\1_Analysis\20241209_SleepingBeatuyPulldown_Rep1_DIA - Copy\For Interactors\20230331_QE1_Li_IM_AK_1_5th_CA_H2O2_02.raw	C:\Users\AKolvenbach\Desktop\Andreas\1_Analysis\20241209_SleepingBeatuyPulldown_Rep1_DIA - Copy\For Interactors\20230331_QE1_Li_IM_AK_1_5th_CA_H2O2_03.raw	C:\Users\AKolvenbach\Desktop\Andreas\1_Analysis\20241209_SleepingBeatuyPulldown_Rep1_DIA - Copy\For Interactors\20230331_QE1_Li_IM_AK_1_5th_CA_H2O2_04.raw	C:\Users\AKolvenbach\Desktop\Andreas\1_Analysis\20241209_SleepingBeatuyPulldown_Rep1_DIA - Copy\For Interactors\20230331_QE1_Li_IM_AK_1_5th_H2O2_WT_01.raw	C:\Users\AKolvenbach\Desktop\Andreas\1_Analysis\20241209_SleepingBeatuyPulldown_Rep1_DIA - Copy\For Interactors\20230331_QE1_Li_IM_AK_1_5th_H2O2_WT_02.raw	C:\Users\AKolvenbach\Desktop\Andreas\1_Analysis\20241209_SleepingBeatuyPulldown_Rep1_DIA - Copy\For Interactors\20230331_QE1_Li_IM_AK_1_5th_H2O2_WT_03.raw	C:\Users\AKolvenbach\Desktop\Andreas\1_Analysis\20241209_SleepingBeatuyPulldown_Rep1_DIA - Copy\For Interactors\20230331_QE1_Li_IM_AK_1_5th_H2O2_WT_04.raw	C:\Users\AKolvenbach\Desktop\Andreas\1_Analysis\20241209_SleepingBeatuyPulldown_Rep1_DIA - Copy\For Interactors\20230331_QE1_Li_IM_AK_1_5th_WT_01.raw	C:\Users\AKolvenbach\Desktop\Andreas\1_Analysis\20241209_SleepingBeatuyPulldown_Rep1_DIA - Copy\For Interactors\20230331_QE1_Li_IM_AK_1_5th_WT_02.raw	C:\Users\AKolvenbach\Desktop\Andreas\1_Analysis\20241209_SleepingBeatuyPulldown_Rep1_DIA - Copy\For Interactors\20230331_QE1_Li_IM_AK_1_5th_WT_03.raw	C:\Users\AKolvenbach\Desktop\Andreas\1_Analysis\20241209_SleepingBeatuyPulldown_Rep1_DIA - Copy\For Interactors\20230331_QE1_Li_IM_AK_1_5th_WT_04.raw
A0A0B4J1X5;P01764	A0A0B4J1X5;A0AAG2TV02;A0A075B7D8;P01764;A0A0C4DH30;A0A0C4DH35;A0A075B7E8	HV323_HUMAN;HV374_HUMAN	IGHV3-23;IGHV3-74	Immunoglobulin heavy variable 3-74	282212	243505	199517	101720		168869		157548			723073	172194		2674740	248503	256086
A0A0B4J1Y9	A0A0B4J1Y9	HV372_HUMAN	IGHV3-72	Immunoglobulin heavy variable 3-72	19755200	9859510	20616900	5013300	27453200	47493900	26225900	29814200	27975900	29588200	59050500	47881600	38818500	27243000	28769600	111073000
A0A0J9YY54	A0A0J9YY54	TX13D_HUMAN	TEX13D	Testis-expressed protein 13D	136033		174384	285191	142252		89484.7	101690	33046.6	56902.7			114403		56269.5
A0A0U1RR11;A0A0U1RRI6;P0DPI3	P0DPI3;A0A0U1RRI6;A0A0U1RR11	CENL1_HUMAN;CENL2_HUMAN;CENL3_HUMAN	CENPVL1;CENPVL2;CENPVL3	Centromere protein V-like protein 1	242932	314809	464001	302075		56406			68341.6		265445				40601.6	136166
A0JLT2	A0JLT2	MED19_HUMAN	MED19	Mediator of RNA polymerase II transcription subunit 19	52844.2					58380.6	54464.5		76304.8	125530	144184	121728	198310		133846	130589
A1L020	A1L020	MEX3A_HUMAN	MEX3A	RNA-binding protein MEX3A	61299.8			72253.8		85721.2	86744.4	62213.2	87450.3		33723.5	138179			43402.5
A2RRP1	A2RRP1	NBAS_HUMAN	NBAS	NBAS subunit of NRZ tethering complex					305226	261504	340695	430123	380310	528773	204781	376846
A3KMH1	A3KMH1	VWA8_HUMAN	VWA8	von Willebrand factor A domain-containing protein 8						45489.1				21497.1	39758	42187.5
A5D8V6	A5D8V6	VP37C_HUMAN	VPS37C	Vacuolar protein sorting-associated protein 37C											75347.3		60032.1	17322.3	99593.6	112544
A5YKK6	A5YKK6	CNOT1_HUMAN	CNOT1	CCR4-NOT transcription complex subunit 1	164520	460880	324170	183544	382394	321063	313293	323647	357458	390836	149005	320456		216841	302804	150836
A6NFI3	A6NFI3	ZN316_HUMAN	ZNF316	Zinc finger protein 316									81914.5	92401.2		96201.1
A6NHQ2	A6NHQ2	FBLL1_HUMAN	FBLL1	rRNA/tRNA 2'-O-methyltransferase fibrillarin-like protein 1	3770320	3885500	3456320	3516160	3233300			3398210		2591000	3577270	2706780	3926880	4215880	3026340	3277730
A6NHR9	A6NHR9	SMHD1_HUMAN	SMCHD1	Structural maintenance of chromosomes flexible hinge domain-containing protein 1					144143	92990.9	139769	160007	179088	198472	91105.2	185054
A6NIH7;Q13432	A6NIH7;Q13432	U119A_HUMAN;U119B_HUMAN	UNC119;UNC119B	Protein unc-119 homolog B					93572.8	37405.7	118278	87157.1	96198.8	162726		86537.9
A8K2U0	A8K2U0	A2ML1_HUMAN	A2ML1	Alpha-2-macroglobulin-like protein 1	190485			209421	234397				104315			173681		93022.3	147257	225876
A8MQ14	A8MQ14	ZN850_HUMAN	ZNF850	Zinc finger protein 850	49610.2	69100.1	38651.3		46473							21295.5			60640.6
A8MW92	A8MW92	P20L1_HUMAN	PHF20L1	PHD finger protein 20-like protein 1	75311.1	71554.1	136019	190828	152171	75450.5	123051	121939	130590	113525	94013.1	56835.5
A8MWD9;P62308	A8MWD9;P62308	RUXGL_HUMAN;RUXG_HUMAN	SNRPG;SNRPGP15	Putative small nuclear ribonucleoprotein G-like protein 15	316227	652598			220608	567583	317355	299052	248434	264107	342428	267258		139406	250046	161864
A9QM74	A9QM74	IMA8_HUMAN	KPNA7	Importin subunit alpha-8		54547.5	65922.6			107679	98837.7	135347	61696	110320		160284
B3KNS4	B3KNS4	B3KNS4_HUMAN	ERVK3-1	Endogenous retrovirus group K3 member 1	122038		68603.9	100847	82452.8		99208.4		141324	79764.7	87436.2	90385.8	52433.6		123298	126335
B9A064;P0CF74;P0CG04;P0DOY2;P0DOY3	P0DOY3;P0CF74;P0DOY2;B9A064;P0CG04	IGLC1_HUMAN;IGLC2_HUMAN;IGLC3_HUMAN;IGLC6_HUMAN;IGLL5_HUMAN	IGLC1;IGLC2;IGLC3;IGLC6;IGLL5	Immunoglobulin lambda-like polypeptide 5										54029.8			134275		38175.1	89641.7
C9JLW8	C9JLW8	MCRI1_HUMAN	MCRIP1	Mapk-regulated corepressor-interacting protein 1	76087.7	101598		56793.2	52506.7	86966.2	116566	107210	99357.9	149229	219642	190503			94243.9	72040.6
E9PRG8	E9PRG8	CK098_HUMAN	C11orf98	Uncharacterized protein C11orf98	8818620	8833280	10038300	10693000	4919760	4620840	6643390	5249400	1873970	2679230	2608820	2560530	5009460	3863010	4207270	3530270
O00116	O00116	ADAS_HUMAN	AGPS	Alkyldihydroxyacetonephosphate synthase, peroxisomal					214345	169700		249235		216839	445280	245194			194754
O00159	O00159	MYO1C_HUMAN	MYO1C	Unconventional myosin-Ic	157592	130514	303529	138848	1125900	1159220	530948	1020360	1294380	1535400	829851	1194160	897835	817018	730227	1017440
O00161	O00161	SNP23_HUMAN	SNAP23	Synaptosomal-associated protein 23	22950.4		22094.3		50606.6	111419	34780.8	53876.1	27911.5	51229.6						32054.6
O00165	O00165	HAX1_HUMAN	HAX1	HCLS1-associated protein X-1	204217	229688	228230	281509	442069	204040	356388	333633	368682	335683	265598	363370	347189	194686	227640	208260
O00170	O00170	AIP_HUMAN	AIP	AH receptor-interacting protein			93124.7		812327	463204	748941	711556	764155	807098	379824	543973			106741	96938.3
O00192	O00192	ARVC_HUMAN	ARVCF	Splicing regulator ARVCF					193584	164232	302857	245505	240693	354291	222923	377365
O00231	O00231	PSD11_HUMAN	PSMD11	26S proteasome non-ATPase regulatory subunit 11	1094890	1487060	1492880	1575620	1267080	1343930	1482100	1513980	1054420	1385170	603337	1236980	727389	669584	418825	483080
O00232	O00232	PSD12_HUMAN	PSMD12	26S proteasome non-ATPase regulatory subunit 12	264048	329583	296585	190833	189694	501458	310987	349948	224545	249490	136933	291704	147908		117687	177175
O00255	O00255	MEN1_HUMAN	MEN1	Menin	224510	128130	139094	132658	188839	133712	260823	200301	218326	206175	182352	144557		48128	76161.6
O00257	O00257	CBX4_HUMAN	CBX4	E3 SUMO-protein ligase CBX4	296562	380001	372895	429877	233652	220683	219121		281726	225703	298509	226091	434573	185774	381395	460820
O00264	O00264	PGRC1_HUMAN	PGRMC1	Membrane-associated progesterone receptor component 1	85871.4	44987.7	188496		124794	83911.1	150739	189992	141522		57486.2	169253				114254
O00267	O00267	SPT5H_HUMAN	SUPT5H	Transcription elongation factor SPT5	399784	337013	332801	281301	403042	493336	377695	405969	432952	520321	790130	657271	282116	164856	303194	464214
O00268	O00268	TAF4_HUMAN	TAF4	Transcription initiation factor TFIID subunit 4	161535		109335	99242.1	132537	59950.9	117275	118610	152182	127825	121521	75415.6	118498	80413	193541	162330
O00299	O00299	CLIC1_HUMAN	CLIC1	Chloride intracellular channel protein 1					212616	130496	148562	228947	169474	204144		131693				61290.2
O00303	O00303	EIF3F_HUMAN	EIF3F	Eukaryotic translation initiation factor 3 subunit F	126363	176523	119270	142527	291412	337465	340597	342037	189294	289041	493494	318566	125564		130384	191873
O00410	O00410	IPO5_HUMAN	IPO5	Importin-5						112971			409100		65613.9
O00411	O00411	RPOM_HUMAN	POLRMT	DNA-directed RNA polymerase, mitochondrial	903789	876536	792991	867158	596231	418557	592416	515743	423139	466957	503483	525233	718446	557219	710219	665545
O00422	O00422	SAP18_HUMAN	SAP18	Histone deacetylase complex subunit SAP18	5351880	4461190	3212710	2909160	6273770	5173100	6564250	6388730	6385090	6105850	7448000	6609690	4798520	4507270	5123660	5855260
O00425	O00425	IF2B3_HUMAN	IGF2BP3	Insulin-like growth factor 2 mRNA-binding protein 3					231533	328877			194613			149428	405449	388502		297487
O00429	O00429	DNM1L_HUMAN	DNM1L	Dynamin-1-like protein			35213.3		203991	293936	101016	255028	108583	245570	74906	123277
O00468	O00468	AGRIN_HUMAN	AGRN	Agrin	218054	155803	195956	187768	205205	151050	170984	206573	145901	110112	82955.6	142143	166765	157684	122731	147362
O00483	O00483	NDUA4_HUMAN	NDUFA4	Cytochrome c oxidase subunit NDUFA4					147053	179197	109849	207760	111102	121260	135638	133624				104578
O00487	O00487	PSDE_HUMAN	PSMD14	26S proteasome non-ATPase regulatory subunit 14	343904	414009	317905	387517	331291	561214	450236	511503	479454	464889	200491	388146			224295	261676
O00488	O00488	ZN593_HUMAN	ZNF593	Zinc finger protein 593				359851		114412	167902	100825	131688	158976	130131	90223.8	78298.7	216891	229222	177591
O00505	O00505	IMA4_HUMAN	KPNA3	Importin subunit alpha-4	296162	296737	401342	379662	515716	568546	507535	536671	323933	500174	407775	373642	412038	275868	351752	272822
O00506;Q9P289;Q9Y6E0	O00506;Q9Y6E0;Q9P289	STK24_HUMAN;STK25_HUMAN;STK26_HUMAN	STK24;STK25;STK26	Serine/threonine-protein kinase 25						58478.3				28000.4
O00541	O00541	PESC_HUMAN	PES1	Pescadillo homolog	1804290	1883330	2011400	1799520	1266550	1922320	1541020	1806780	1460380	1989750	1757850	1608240	1847140	1882110	1973090	1909690
O00560	O00560	SDCB1_HUMAN	SDCBP	Syntenin-1			154079	202496	275064	180944	240706	252752	235908	237872	230345	265092	146142		149654
O00566	O00566	MPP10_HUMAN	MPHOSPH10	U3 small nucleolar ribonucleoprotein protein MPP10	484332	361537	454167	378676	414260	452058	540197	463553	455407	461926	583741	443248	531858	314898	480325	478108
O00567	O00567	NOP56_HUMAN	NOP56	Nucleolar protein 56	2758720	3077690	3069510	2440680	2179430	3886280	2821130	2637250	2720790	2822330	2583570	2750010	1957240	2008240	2301030	2443870
O00571	O15523;O00571	DDX3X_HUMAN	DDX3X	ATP-dependent RNA helicase DDX3X	4474380	4631720	4090710	3180440	4380240	5071810	5053390	5717850	4315240	4313390	14534000	6396290	3581020	4109710	4713910	4571580
O00622	O00622	CCN1_HUMAN	CCN1	CCN family member 1	2941690	3033460	3176670	3165230	2250270	1529440	2264590	1984530	2293940	2330970	2779650	2591530	5255970	5316600	5390780	4217390
O00629	O00629	IMA3_HUMAN	KPNA4	Importin subunit alpha-3	219040	299571	214735	272348	331244	298789	391983	321865	611089	800144	756878	592523	433987	380002	392975	360465
O00712	O00712	NFIB_HUMAN	NFIB	Nuclear factor 1 B-type	166793	277290	276502	327654	232069	289163	360850	283214	155008	179172	159874	209291	161868	149782	147405	156775
O00743	O00743	PPP6_HUMAN	PPP6C	Serine/threonine-protein phosphatase 6 catalytic subunit					102337	126597	179247	147436	111083	133494	137922	161357
O00767	O00767	SCD_HUMAN	SCD	Stearoyl-CoA desaturase					110500	305092	212787	183671	195988	98404.4	149541				72946.5
O14497	O14497	ARI1A_HUMAN	ARID1A	AT-rich interactive domain-containing protein 1A					180286	140952	136402	217416	259125	261032	202846	249349
O14519;O75956	O14519;O75956	CDKA1_HUMAN;CDKA2_HUMAN	CDK2AP1;CDK2AP2	Cyclin-dependent kinase 2-associated protein 1	141360	137217	120967		268312	478812	539811	533738	479171	498932	415554	517719	81108.1		116846	92097.3
O14545	O14545	TRAD1_HUMAN	TRAFD1	TRAF-type zinc finger domain-containing protein 1						147180	256198			262945	120342	212888
O14579	O14579	COPE_HUMAN	COPE	Coatomer subunit epsilon	112623	80127	88271		58100.8	122479	119129	153195	431128	280977	482887	438310	166237	204594	366753	469074
O14639	O14639	ABLM1_HUMAN	ABLIM1	Actin-binding LIM protein 1					63896.8	88828		59166.3		60875.3	34755.6	44633.5
O14641	O14641	DVL2_HUMAN	DVL2	Segment polarity protein dishevelled homolog DVL-2			131902		245841		219444	350527		236740	304767
O14646	Q8TD26;Q9HCK8;Q3L8U1;O14647;Q9P2D1;O14646	CHD1_HUMAN	CHD1	Chromodomain-helicase-DNA-binding protein 1	1288730	1240850	1201070	1269240	913842	688426	1019760	944791	1098020	1129390	2330780	1654440	1355480	1181970	1525850	1388400
O14647	O14647	CHD2_HUMAN	CHD2	Chromodomain-helicase-DNA-binding protein 2	567148	595495	620141	590265	537745	566348	521079	592733	560089	522612	740071	667253	574530	767274	703810	699446
O14732	O14732	IMPA2_HUMAN	IMPA2	Inositol monophosphatase 2	113294				141421	47127.9	146176	142137	59836.7	85178.1		61351.9	143013	176527		174551
O14733	O14733	MP2K7_HUMAN	MAP2K7	Dual specificity mitogen-activated protein kinase kinase 7					80055.1	87149	116945	132149	102293	135530	44419.9	68730.8
O14744	O14744	ANM5_HUMAN	PRMT5	Protein arginine N-methyltransferase 5					606807	655484	997032	821883	1266590	726538	210144	964874	289079		310408	357758
O14773	O14773	TPP1_HUMAN	TPP1	Tripeptidyl-peptidase 1					117908						41956.5					55567.1
O14776	O14776	TCRG1_HUMAN	TCERG1	Transcription elongation regulator 1	108280		95200.4	98212.3	210077	221544	203387	221428	172485	195240	145412	175780			67710.3	153688
O14777	O14777	NDC80_HUMAN	NDC80	Kinetochore protein NDC80 homolog						127358	105687	121736	547824	237485		201916
O14818	O14818	PSA7_HUMAN	PSMA7	Proteasome subunit alpha type-7					148198	184384	255244	171320	165919		1114740	202627				114736
O14828	O14828	SCAM3_HUMAN	SCAMP3	Secretory carrier-associated membrane protein 3				217026									211671
O14874	O14874	BCKD_HUMAN	BCKDK	Branched-chain alpha-ketoacid dehydrogenase kinase	53393	76756.5		39668	50891.6	30370.9		56193.2	69223.7	20904.9	79447.5	81577			50698.2	70701.7
O14893	O14893	GEMI2_HUMAN	GEMIN2	Gem-associated protein 2	549575		434654			570023			369799		1380380	503838
O14925	O14925	TIM23_HUMAN	TIMM23	Mitochondrial import inner membrane translocase subunit Tim23	120667	120053	164692	138854	131340	131586		176672	62798.3	149706	140460	125356	105823			133581
O14929	O14929	HAT1_HUMAN	HAT1	Histone acetyltransferase type B catalytic subunit		114247	138083		203566	159475	144386	157200	154165	315654	133233	161794	56942.3			57741.6
O14949	O14949	QCR8_HUMAN	UQCRQ	Cytochrome b-c1 complex subunit 8	107697		79154		56011.6	88329.5	80475.3	146416	91752.8	95080.6	92651.9	123020				104594
O14950;P19105	P19105;O14950	ML12A_HUMAN;ML12B_HUMAN	MYL12A;MYL12B	Myosin regulatory light chain 12B	1036580		898257	1003750	2619410	2204390	1386130	3031410	1997680	2872450	1281310	2139810	2254770	1624750	1920210
O14964	O14964	HGS_HUMAN	HGS	Hepatocyte growth factor-regulated tyrosine kinase substrate		36030.6	56214.4		119757	94738.7	150014	123292	68314.7	204443						423040
O14974	O14974	MYPT1_HUMAN	PPP1R12A	Protein phosphatase 1 regulatory subunit 12A					66450.7	69875.2	40714.9	79508.7	88511.3	148931	117901	80275.5			44053.4
O14979	O14979	HNRDL_HUMAN	HNRNPDL	Heterogeneous nuclear ribonucleoprotein D-like	1646880	1723360	1601080	1140500	2561530	1448490	2092380	2956180	2017270	2004970	4081190	2283720	1535190	1541250	1820650	1832940
O14980	O14980	XPO1_HUMAN	XPO1	Exportin-1						123256		169440	119884	159549	65883.6	120647
O14981	O14981	BTAF1_HUMAN	BTAF1	TATA-binding protein-associated factor 172	826754		797299			263583	286530	211743				456104	371331		256065	295165
O15014	O15014	ZN609_HUMAN	ZNF609	Zinc finger protein 609	110180		65317.1		117398	63530.6	114719	137436	142929	136365	108331	111276			64328.3	69321.2
O15015	O15015	ZN646_HUMAN	ZNF646	Zinc finger protein 646	150719	196186	148460	178085	180843	42845	169509	147975	475093	323771	200511	440574	175796		227806	261429
O15027	O15027	SC16A_HUMAN	SEC16A	Protein transport protein Sec16A	356699	523097	464732	557720	832260	505778	717467	738478	988160	862190	825874	808380	864101	611658	612115	610817
O15042	O15042	SR140_HUMAN	U2SURP	U2 snRNP-associated SURP motif-containing protein	1350400	1389450	1265340	1073010	1565370	1544630	1347540	1398930	1607430	1615300	2579550	1881910	1526170	1446590	1771290	2007910
O15050	O15050	TRNK1_HUMAN	TRANK1	TPR and ankyrin repeat-containing protein 1		254561		242568			249107				271389	177819	166551	146497
O15066	O14782;O15066	KIF3B_HUMAN	KIF3B	Kinesin-like protein KIF3B						60356.3					127723
O15084	O15084	ANR28_HUMAN	ANKRD28	Serine/threonine-protein phosphatase 6 regulatory ankyrin repeat subunit A	100180		151391		476061	237455		375259	271167	262847		325607	371752		202900
O15111	O15111	IKKA_HUMAN	CHUK	Inhibitor of nuclear factor kappa-B kinase subunit alpha						101207	38353.7	45190.7	157996	74266.8	42860
O15143	O15143	ARC1B_HUMAN	ARPC1B	Actin-related protein 2/3 complex subunit 1B						325317			450283	447445		95152.9				373263
O15144	O15144	ARPC2_HUMAN	ARPC2	Actin-related protein 2/3 complex subunit 2					49007.3	127607		72572.9		66088.3
O15145	O15145	ARPC3_HUMAN	ARPC3	Actin-related protein 2/3 complex subunit 3					61810.7	166598		94407	93901.7	149805	64116.6				34990.7	126051
O15160	O15160	RPAC1_HUMAN	POLR1C	DNA-directed RNA polymerases I and III subunit RPAC1	3881200	2914210	3385950	2096740	2998390	3728160	4458930	4598940	4647710	4348600	2247650	3816570	3196710	3046440	2934730	3968500
O15164	O15164	TIF1A_HUMAN	TRIM24	Transcription intermediary factor 1-alpha					75288.4	51373.5	85517.5	73240.5	102586	74849.6	76843.4	82034
O15212	O15212	PFD6_HUMAN	PFDN6	Prefoldin subunit 6						99524.1
O15213	O15213	WDR46_HUMAN	WDR46	WD repeat-containing protein 46	181961	179745	204120	119663	324936	413529	240220	311326	332672	408173	280775	284310	263485	247401	202017	215174
O15226	O15226;A0AAG2UWQ9	NKRF_HUMAN	NKRF	NF-kappa-B-repressing factor	921598	743557	761602	915313	1316380	1458440	1172800	997550	1239860	1072100	1011610	1187690	702775	871187	874246	1052690
O15230	O15230	LAMA5_HUMAN	LAMA5	Laminin subunit alpha-5	64604		47663.4			41653.1	40628.5									80227.9
O15231	O15231	ZN185_HUMAN	ZNF185	Zinc finger protein 185						154470	139426	146952	360354	353502	191136	292101
O15234	O15234	CASC3_HUMAN	CASC3	Protein CASC3	518437	569054	449322	431553	502609	431116	521772	481735	517504	566724	607577	620452	444532	358625	483829	384292
O15235	O15235	RT12_HUMAN	MRPS12	Small ribosomal subunit protein uS12m	2365950	1775290	1498820	1441260	2130890	1431810	1624840	1782550	1544340	1747860	2037900	1397720	1699750	1322680	1656050	1560970
O15260	O15260	SURF4_HUMAN	SURF4	Surfeit locus protein 4	611871	637178	1059130	926026	556152	468969	477463	743377	495533	470188	281843	481109	602334	274005	414723	463832
O15264;P45983;P45984;P53778;P53779;Q15759;Q16539	Q15759;O15264;P45984;P53779;P53778;P45983;Q16539	MK08_HUMAN;MK09_HUMAN;MK10_HUMAN;MK11_HUMAN;MK12_HUMAN;MK13_HUMAN;MK14_HUMAN	MAPK10;MAPK11;MAPK12;MAPK13;MAPK14;MAPK8;MAPK9	Mitogen-activated protein kinase 13						189111	138361		156718	194646	62906.3	89768.5			54474.3
O15265	O15265	ATX7_HUMAN	ATXN7	Ataxin-7	94372.9	46299.7	86861.6	107298	77159.8					26342.6			51157.7		81127.8	84379.4
O15269	O15269	SPTC1_HUMAN	SPTLC1	Serine palmitoyltransferase 1	96565.4				348405	411151	395796	652283	271116	382598	164785	376479		418055		111509
O15287	O15287	FANCG_HUMAN	FANCG	Fanconi anemia group G protein						39477	32260.1		29700.9	76831.5	41873.5	50199.7
O15294	O15294	OGT1_HUMAN	OGT	UDP-N-acetylglucosamine--peptide N-acetylglucosaminyltransferase 110 kDa subunit	60794.4	129289	114094	99825.6	299659	502794	341319	416253	294761	260312	199213	255024	168419			136681
O15297	O15297	PPM1D_HUMAN	PPM1D	Protein phosphatase 1D	123919		113450	105222		367271			97788	130454	96631.4	129249				95102.7
O15305;Q92871	O15305;Q92871	PMM1_HUMAN;PMM2_HUMAN	PMM1;PMM2	Phosphomannomutase 2						39888.9			49673.8	96491.2
O15355	O15355	PPM1G_HUMAN	PPM1G	Protein phosphatase 1G			85165.3		1464390	1274380	2017900	1842550	1269010	1763960	692444	1331970
O15371	O15371	EIF3D_HUMAN	EIF3D	Eukaryotic translation initiation factor 3 subunit D	281756	308313	221381	185231	294515	224153	280921	309919	399645	378083	755906	425715	311217	267571	294418	331579
O15372	O15372	EIF3H_HUMAN	EIF3H	Eukaryotic translation initiation factor 3 subunit H					254501	524941	232026	404675	380706	356848	711405	395472			215295	304792
O15392	O15392	BIRC5_HUMAN	BIRC5	Baculoviral IAP repeat-containing protein 5	68297.3	52300.1		70624.3		50911.3	75367.8		101335		112658	67001.2				46950.3
O15397	O15397	IPO8_HUMAN	IPO8	Importin-8					75057.3	63371.5		70058.3	193716	178458	28002.6	64169.1
O15417	O15417	TNC18_HUMAN	TNRC18	Trinucleotide repeat-containing gene 18 protein		328320		277630	285356			164719	323965		164887			415287
O15446	O15446	RPA34_HUMAN	POLR1G	DNA-directed RNA polymerase I subunit RPA34	2116050	2190600	3007430	3017370	2413850	1783580	2808100	2262730	2438190	2981440	1907660	2459940	3397170	2539050	3169520	2861030
O15460	O15460	P4HA2_HUMAN	P4HA2	Prolyl 4-hydroxylase subunit alpha-2					161767		192693	205159	328148	266516	587729	342105		149545	191885	294553
O15479	O15479	MAGB2_HUMAN	MAGEB2	Melanoma-associated antigen B2	2782010	2924400	3196910	2297880	1063950	1980640	1810730	1476950	1266240	1871810	1664560	2063820	2442340	2683500	2654300	1840010
O15481	O15481	MAGB4_HUMAN	MAGEB4	Melanoma-associated antigen B4						91004.4	112432				59695.6					68442.3
O15504	O15504	NUP42_HUMAN	NUP42	Nucleoporin NUP42	73899.8	79390	75081.8	77577.5	92471.1	90987.3	128500	82261.9	48771.6	183667	191220	125431	143121
O15511	O15511	ARPC5_HUMAN	ARPC5	Actin-related protein 2/3 complex subunit 5						424556		223199	358722		217293	227905				152936
O15514	O15514	RPB4_HUMAN	POLR2D	DNA-directed RNA polymerase II subunit RPB4	52174.5	71143.1		58414.9		218581	156593	135151	296030	91525.7	183028	150647			107144	169386
O15528	O15528	CP27B_HUMAN	CYP27B1	25-hydroxyvitamin D-1 alpha hydroxylase, mitochondrial	1314930	1476770	1425470	1110210	415939	436931	705895	472084	204541	482851	1064740	603160	841605		724997	542180
O43143	O60231;O43143;Q14562	DHX15_HUMAN	DHX15	ATP-dependent RNA helicase DHX15	2100010	2044860	1831870	1534960	1847660	3617730	2138150	2181830	2042220	1666710	1819350	1890460	1521610	1584990	2018400	2332670
O43148	O43148	MCES_HUMAN	RNMT	mRNA cap guanine-N(7) methyltransferase					97371.8	230809	152294	209519	125805	106563	116579	166803	56490			97799.2
O43159	O43159	RRP8_HUMAN	RRP8	Ribosomal RNA-processing protein 8	540761	433736	563104	603912	493245	499688	488193	510279	434391	541020	431044	537231	272918	125200	313318	435374
O43166	O43166	SI1L1_HUMAN	SIPA1L1	Signal-induced proliferation-associated 1-like protein 1							278090			199647	250416	291377			345293
O43172	O43172	PRP4_HUMAN	PRPF4	U4/U6 small nuclear ribonucleoprotein Prp4	962611	920433	946246	964007	665333	471867	776096	705583	568238	619646	669260	531442	859817	959583	803891	838604
O43175	O43175	SERA_HUMAN	PHGDH	D-3-phosphoglycerate dehydrogenase	116140	171161	217968	230842	575834	670806	644743	753505	475690	565379	213526	357218	201422	268608	164237	145255
O43189	O43189	PHF1_HUMAN	PHF1	PHD finger protein 1					124905	111892	123513	75394.5	87150.3	159786	124671	175569	151845
O43237	O43237	DC1L2_HUMAN	DYNC1LI2	Cytoplasmic dynein 1 light intermediate chain 2						151895		143893		101538
O43242	O43242	PSMD3_HUMAN	PSMD3	26S proteasome non-ATPase regulatory subunit 3	131716	166267			225442	296627	234994	264069	238161	310913	173798	357685	319482	90933.6	71268	107954
O43251	O43251	RFOX2_HUMAN	RBFOX2	RNA binding protein fox-1 homolog 2	355481	319793	347804	332082	361949	361147	351130	447232	355389	313280	474157	311065	391815	144555	339614	336412
O43264	O43264	ZW10_HUMAN	ZW10	Centromere/kinetochore protein zw10 homolog					669365	598781	934749	982382	976506	1465730	1377470	1114830
O43286	O43286	B4GT5_HUMAN	B4GALT5	Beta-1,4-galactosyltransferase 5								56214.8
O43290	O43290	SNUT1_HUMAN	SART1	U4/U6.U5 tri-snRNP-associated protein 1	2870850	3157890	3461740	3603670	2315210	1649820	2609930	2171230	1733320	1842760	1622330	1751910	2128800	2103820	2249990	1994140
O43324	O43324	MCA3_HUMAN	EEF1E1	Eukaryotic translation elongation factor 1 epsilon-1	1585090	1876020	1965140	1292600	300714	385650	519454	478796	257195	361371	99156.5	288554	449506	604500	609001	467433
O43390	O43390	HNRPR_HUMAN	HNRNPR	Heterogeneous nuclear ribonucleoprotein R	8988530	8287040	6755760	5924680	9526400	12192000	9456070	9665400	8318420	7431200	8659330	8052640	7867700	9357400	9343410	11216700
O43395	O43395	PRPF3_HUMAN	PRPF3	U4/U6 small nuclear ribonucleoprotein Prp3	2400930	2487490	2609280	2595080	2147870	1830680	1904360	1864200	1558900	1674700	2084090	1952010	2436770	1693440	1973930	2294690
O43422	O43422	P52K_HUMAN	THAP12	52 kDa repressor of the inhibitor of the protein kinase	54520		81191.5		140406	97094.4	257773	110158	169945	161675	112898	145344	173731		126582	135042
O43447	O43447	PPIH_HUMAN	PPIH	Peptidyl-prolyl cis-trans isomerase H	119867	105536	168407	112752	129668	320388	172940	142418	107745		119477	98741.4			88892.7	186968
O43482	O43482	MS18B_HUMAN	OIP5	Protein Mis18-beta						142699		233300	54717.7	72292.4	187430	121737		120048
O43491	O43491	E41L2_HUMAN	EPB41L2	Band 4.1-like protein 2		20577.2	65235.6		190609	174399	162231	266717	207137	250304	232728	251336	55971.5		50982
O43502	O43502	RA51C_HUMAN	RAD51C	DNA repair protein RAD51 homolog 3					169698	66608.8	136419	147036	172491	144572		94246.6
O43542	O43542	XRCC3_HUMAN	XRCC3	DNA repair protein XRCC3					43507.8	66047.7	61782.4	65981.1
O43592	O43592	XPOT_HUMAN	XPOT	Exportin-T					54773.8	96680.2	134537	90297.4	117310	142535	52430.9	127163
O43660	O43660	PLRG1_HUMAN	PLRG1	Pleiotropic regulator 1	318173	305376	269723	231463	293898	398514	340941	310492	346727	381824	248015	382880	355297	289240	509354	432438
O43670	O43670	ZN207_HUMAN	ZNF207	BUB3-interacting and GLEBS motif-containing protein ZNF207						143839									131822	213945
O43679;Q86U70	Q86U70;O43679	LDB1_HUMAN;LDB2_HUMAN	LDB1;LDB2	LIM domain-binding protein 2					158132	78734.5	246427	231744	281985	268929		226992	128291		46120.7	83260.6
O43681	O43681	GET3_HUMAN	GET3	ATPase GET3					192925	175048	278106	264979	151647	210788	88749.8	156843
O43684	O43684	BUB3_HUMAN	BUB3	Mitotic checkpoint protein BUB3					425306	458465	470049	354622	367506	346834	373793	421764				291362
O43707	O43707	ACTN4_HUMAN	ACTN4	Alpha-actinin-4					162643	366458	81257.2	142303	155690	144552	101850	110586
O43709	O43709	BUD23_HUMAN	BUD23	18S rRNA (guanine-N(7))-methyltransferase	103609	107612	122115		109453	71680.9	232655		194410	222541	234171	228962	177436	180496	195254	212831
O43719	O43719	HTSF1_HUMAN	HTATSF1	17S U2 SnRNP complex component HTATSF1										30140.3	112047
O43747	O43747	AP1G1_HUMAN	AP1G1	AP-1 complex subunit gamma-1				127592		49935.7	237490	218777	149122				113000		128365	297791
O43795	Q9UBC5;O43795	MYO1B_HUMAN	MYO1B	Unconventional myosin-Ib	236700	334148	343732	213791	886617	869820	542856	742040	1012000	1184360	697852	951647	720534	438023	563848	634635
O43809	O43809	CPSF5_HUMAN	NUDT21	Cleavage and polyadenylation specificity factor subunit 5			107586	104307		119509		71427.8			51242	14623.3				86223.7
O43818	O43818	U3IP2_HUMAN	RRP9	U3 small nucleolar RNA-interacting protein 2	517140	651842	486011	568620	957745	653575	771257	886135	1319890	1141090	1113780	1081310	1186040	974673	1084550	847398
O43823	O43823	AKAP8_HUMAN	AKAP8	A-kinase anchor protein 8	1713550	1609830	1721130	1631030	1652250	1581640	1753600	1851830	1710730	1666660	2814700	2040760	1523850	1893580	1730400	1827180
O43852	O43852	CALU_HUMAN	CALU	Calumenin	195532	198382	343099	357384	257962	302459	338027	338891	480808	446090	1937650	761259	600835	395178	496049	464596
O43865	O43865;Q96HN2	SAHH2_HUMAN	AHCYL1	S-adenosylhomocysteine hydrolase-like protein 1					248458	260518	327719	250534	431502	281348	1240940	359695
O43900	O43900	PRIC3_HUMAN	PRICKLE3	Prickle planar cell polarity protein 3	311298	319335	300010	399384	369377	343398	364426	368431	475056	439365	498549	551634	497837	431302	526847	525349
O43933	O43933	PEX1_HUMAN	PEX1	Peroxisomal ATPase PEX1					51972.9	28027.9	36545.4		75130	142654	20189.9	74708.5
O60216	O60216	RAD21_HUMAN	RAD21	Double-strand-break repair protein rad21 homolog	263471		266279	521199	249402	185399	554522	234618	597323	411687	373816	396457			204124	308550
O60231	O60231	DHX16_HUMAN	DHX16	Pre-mRNA-splicing factor ATP-dependent RNA helicase DHX16		36385.1									30728.4	54229.2			58659.3	92730.6
O60232	O60232	ZNRD2_HUMAN	ZNRD2	Protein ZNRD2	658565	1200520	596707	650535	2146630	1434120	2677630	2436010	8546270	9003650	5360900	10842600	24899200	21989600	20094100	19256900
O60264	O60264;P28370	SMCA5_HUMAN	SMARCA5	SWI/SNF-related matrix-associated actin-dependent regulator of chromatin subfamily A member 5	2018660	1806130	1982910	2004300	2006910	1757550	2423250	2207200	2684120	2723390	2186700	3107930	1980640	1938240	2050880	2073740
O60281	O60281	ZN292_HUMAN	ZNF292	Zinc finger protein 292	50974.3	57882.6					45255.2	117324	171947		129166	151322
O60287	O60287	NPA1P_HUMAN	URB1	Nucleolar pre-ribosomal-associated protein 1	294148	269546	235231	339625	312470	405036	361694	257219	244188	371278	396766	408955	285531	304993	397014	485957
O60293	O60293	ZC3H1_HUMAN	ZFC3H1	Zinc finger C3H1 domain-containing protein	505812	429212	414687	445074	349207	308811	396825	276551	230566	207595	365208	197430	296006	175776	330530	309780
O60306	O60306	AQR_HUMAN	AQR	RNA helicase aquarius	569444	556894	384523	316717	351839	598129	403827	387958	329571	415696	236604	289835	363631	286919	483227	464786
O60333	O43896;Q12756;O60333	KIF1B_HUMAN	KIF1B	Kinesin-like protein KIF1B		313079	236484	378288	350991	229422	328021	320103	322441	225912	197301	259202	241849	140942	218953	184714
O60341	O60341	KDM1A_HUMAN	KDM1A	Lysine-specific histone demethylase 1A	49976.7	78198.2			396660	386924	489252	474347	619452	546151	324641	470214			76812.6	83938.7
O60361;P15531;P22392	P15531;O60361;P22392	NDK8_HUMAN;NDKA_HUMAN;NDKB_HUMAN	NME1;NME2;NME2P1	Putative nucleoside diphosphate kinase					86722.6		266550	135538	181617	124629	18828.6		144873		99067.2
O60427	O60427	FADS1_HUMAN	FADS1	Acyl-CoA (8-3)-desaturase					402404	137881	244023	333594	364832	375787	91329.9	510126				382971
O60493	O60493	SNX3_HUMAN	SNX3	Sorting nexin-3					132406	51832.9	41401.6	193012	151356	254605		156301
O60502	O60502	OGA_HUMAN	OGA	Protein O-GlcNAcase					76258	101104	115630	104879	107940	111795		160789
O60506	O60506	HNRPQ_HUMAN	SYNCRIP	Heterogeneous nuclear ribonucleoprotein Q	995741	1042550	832734	820363	1056010	1900430	1148530	1251710	783026	706511	1024000	814261	696573	788201	1088280	1081420
O60508	O60508	PRP17_HUMAN	CDC40	Pre-mRNA-processing factor 17	592153	424699	434888	434628	620018	281454	533172	666875	608744	656230	526911	535619	520969	685800	783879	756986
O60518	O60518	RNBP6_HUMAN	RANBP6	Ran-binding protein 6					68249.6	89871.9	95687.9	70480.7	169662	132908	56151.9	122800
O60568	O60568	PLOD3_HUMAN	PLOD3	Multifunctional procollagen lysine hydroxylase and glycosyltransferase LH3			57646.1			97360.9			119911	110379	116078	103949				108890
O60583	O60583	CCNT2_HUMAN	CCNT2	Cyclin-T2							224787		142161	228174		481049				332475
O60684	O60684	IMA7_HUMAN	KPNA6	Importin subunit alpha-7		41757.5	75460.2		318589	492260	398230	434597	276615	628064	237009	316738		49554
O60687	O60687	SRPX2_HUMAN	SRPX2	Sushi repeat-containing protein SRPX2											216124
O60701	O60701	UGDH_HUMAN	UGDH	UDP-glucose 6-dehydrogenase						80464.9				64162.6
O60704	O60704	TPST2_HUMAN	TPST2	Protein-tyrosine sulfotransferase 2	118231	101227	106773	130046	94525.1	34505.7	97581.2	69270.1	35086	43461.1			64578.8			33860.2
O60716	O60716	CTND1_HUMAN	CTNND1	Catenin delta-1				166058	433727	369147	381618	509392	634583	809684	567221	689611	234148	127895	239772	325937
O60725	O60725	ICMT_HUMAN	ICMT	Protein-S-isoprenylcysteine O-methyltransferase	38626.5		53365.9	75955	35994.2	61570.2	41035.1	66646.7			39664.6	48946.7
O60762	O60762	DPM1_HUMAN	DPM1	Dolichol-phosphate mannosyltransferase subunit 1	121835		102872		151568	144927	124232	199124	123861	102744	101133	125139		79425.7	124832	136146
O60763	O60763	USO1_HUMAN	USO1	General vesicular transport factor p115	16850.2					97935.4				97421.4	26633.7	42685.2
O60765	O60765	Z354A_HUMAN	ZNF354A	Zinc finger protein 354A			331468	432185				286199	217949	181252	301680	242902			245488
O60783	O60783	RT14_HUMAN	MRPS14	Small ribosomal subunit protein uS14m	2006580	1952220	1734120	1516710	2266980	1267900	1825700	1635020	1951480	1857030	2081150	1801300	1502620	2184970	1860090	1927680
O60828	O60828	PQBP1_HUMAN	PQBP1	Polyglutamine-binding protein 1	1056620	1063010	935062	1047890	1804390	1005460	1389150	1359090	1305780	1116130	1056460	985673	790058	1132900	1079160	1147170
O60831	O60831	PRAF2_HUMAN	PRAF2	PRA1 family protein 2	79758	62401.1	155575	99497.9			82664.8	127107	106692	78932.9	56348.3	122065			51466.7	83999.3
O60832	O60832	DKC1_HUMAN	DKC1	H/ACA ribonucleoprotein complex subunit DKC1	1908180	2181770	2295590	2174310	2781340	3353510	2811070	2343420	2630100	2764210	2349350	2609730	3490540	2364110	3445100	2487320
O60884	O60884	DNJA2_HUMAN	DNAJA2	DnaJ homolog subfamily A member 2	376800	529723	455827	337036	529898	1165610	876422	884325	884661	844576	968116	989662	322605	380392	392645	506596
O60885	O60885	BRD4_HUMAN	BRD4	Bromodomain-containing protein 4							283279		206357		139020
O60942	O60942	MCE1_HUMAN	RNGTT	mRNA-capping enzyme					206887	186414	210229	304004	239371	263572	176395	285350
O75083	O75083	WDR1_HUMAN	WDR1	WD repeat-containing protein 1		170204			423414	543097	600551	567098	478471	573437		478369
O75127	O75127	PTCD1_HUMAN	PTCD1	Pentatricopeptide repeat-containing protein 1, mitochondrial	271054	254312	187859	139239	529448	375890	396269	486683	460498	397033	447330	473398	253631	156295	325796	368598
O75131	O75131	CPNE3_HUMAN	CPNE3	Copine-3					198306	190862	140944	163174	236666	214196	95371.4	179864			86854.2
O75147	O75147	OBSL1_HUMAN	OBSL1	Obscurin-like protein 1	254972	239349	282751	222922	108798	158887	292378	154550	158402	142001	158200	188940	174690		243745	286726
O75150	O75150	BRE1B_HUMAN	RNF40	E3 ubiquitin-protein ligase BRE1B					94162.6		91481.8	99257.2	71360.6	74239.6	52407.5	64274.7
O75151	O75151	PHF2_HUMAN	PHF2	Lysine-specific demethylase PHF2	364756	325528	449709	396824	398107	254079	488578	384899	358316	327977	253010	387581	327233	242842	384092	327975
O75152	O75152;A0A1B0GTU1;P0DQW0	ZC11A_HUMAN	ZC3H11A	Zinc finger CCCH domain-containing protein 11A	517161	519519	497837	424221	1747030	818237	1679820	1728330	1869360	1900760	923962	1552480	643935	607253	700611	610771
O75153	O75153	CLU_HUMAN	CLUH	Clustered mitochondria protein homolog					38282.4	161923	184049	105805	85295	167510	118212	128526
O75164	O75164	KDM4A_HUMAN	KDM4A	Lysine-specific demethylase 4A						81118.7	249131	145796	61057.5		21721.8	80100.3
O75165	O75165	DJC13_HUMAN	DNAJC13	DnaJ homolog subfamily C member 13	589737	810796	679743	762093	514780	876457	619896	394608	622429	632548	274037	580281	670975	315504	659332	727760
O75175	O75175	CNOT3_HUMAN	CNOT3	CCR4-NOT transcription complex subunit 3					69176.6	106903	61519.6	91332.7	75009.3	106704	149864	152680
O75179	O75179;Q8IWZ3	ANR17_HUMAN	ANKRD17	Ankyrin repeat domain-containing protein 17		191611	89233.6		133254	141688	99459.5	114982		160409	157932	162233	208350
O75190	O75190	DNJB6_HUMAN	DNAJB6	DnaJ homolog subfamily B member 6	125950	154990	188251	217629	244115	186779	310673	310489	327868	278583	248221	313664	161315		142659	148622
O75223	O75223	GGCT_HUMAN	GGCT	Gamma-glutamylcyclotransferase	195886	208521	179237	238906	307672	146007	219015	317665	253162	285024	90331.5	242578	256087	201608	283578	321702
O75319	O75319	DUS11_HUMAN	DUSP11	RNA/RNP complex-1-interacting phosphatase	184098		143860		251260	107580	152483		199374	255153	208458	192560	317518		260563	166920
O75340	O75340	PDCD6_HUMAN	PDCD6	Programmed cell death protein 6						27309.3		78296.4	87034.2		38358.2	28284.3
O75342	O75342	LX12B_HUMAN	ALOX12B	Arachidonate 12-lipoxygenase, 12R-type						141914	165296					109287		95574.7	137589	228152
O75367	O75367	H2AY_HUMAN	MACROH2A1	Core histone macro-H2A.1	1130960	1447350	1184140	1122120	1365390	1714190	1063700	1668630	1726890	1081710	1068300	1390420	1213890	1314520	1101400	1516820
O75369	O75369	FLNB_HUMAN	FLNB	Filamin-B	79929.6		178693		337294	482470	312023	504671	399009	417696	133092	292133	190249		100908	89503.3
O75376	O75376	NCOR1_HUMAN	NCOR1	Nuclear receptor corepressor 1										40407.9	74932.7	47751.8
O75381	O75381	PEX14_HUMAN	PEX14	Peroxisomal membrane protein PEX14					281767			288170	314642	446401	137189	382078	358247	138282	314186	374466
O75390	O75390	CISY_HUMAN	CS	Citrate synthase, mitochondrial	45957.2		30228.9		99319.8	101065	87684.6	130519	183601	97553.2		142639				58854.9
O75394	O75394	RM33_HUMAN	MRPL33	Large ribosomal subunit protein bL33m	78494.6	169163			424467	125458	187467	162407	228667	198727	345312	171506	263162	339650	96525.9	265144
O75396	O75396	SC22B_HUMAN	SEC22B	Vesicle-trafficking protein SEC22b	528367	478130	934557	590297	898723	687576	831265	1263750	886646	874231	283506	991375	568547	614919	642944	854019
O75400	O75400	PR40A_HUMAN	PRPF40A	Pre-mRNA-processing factor 40 homolog A	784269	660264	761887	491628	666012	653354	764028	827849	778495	762292	856868	885097	698810	622321	746458	857736
O75419	O75419	CDC45_HUMAN	CDC45	Cell division control protein 45 homolog					65405.1	136512			151589		49021.6	128239
O75427	O75427	LRCH4_HUMAN	LRCH4	Leucine-rich repeat and calponin homology domain-containing protein 4					66990	41387.1	109819	74113.3	120121	148591	84646.5	116148
O75439	O75439	MPPB_HUMAN	PMPCB	Mitochondrial-processing peptidase subunit beta		162115		47634.6	379000	276188	327868	338301	373771	427534	281397	392964				149710
O75445	O75445	USH2A_HUMAN	USH2A	Usherin													140877		241567
O75446	O75446	SAP30_HUMAN	SAP30	Histone deacetylase complex subunit SAP30	9736.14	75631.3	79433.5			175467		137114	127797		176042	155992
O75448	O75448	MED24_HUMAN	MED24	Mediator of RNA polymerase II transcription subunit 24											22904.4
O75475	O75475	PSIP1_HUMAN	PSIP1	PC4 and SFRS1-interacting protein	57891.2	123937	133664		103330	76877.8	91266.3	156441		132649	99777.2	124271	77570.5		86547.6
O75477	O94905;O75477	ERLN1_HUMAN	ERLIN1	Erlin-1	201919	189210	373051	350369	305205	202601	235078	313105	232236	295441	136936	208921	109033	178612	165181	162277
O75487	O75487	GPC4_HUMAN	GPC4	Glypican-4	1667410	873423	1213980	907641	1316700	1179050	1183740	1094250	488196	777107	1197810	838243	1026430	881840	915587	1086350
O75489	O75489	NDUS3_HUMAN	NDUFS3	NADH dehydrogenase [ubiquinone] iron-sulfur protein 3, mitochondrial		119817	160257	145538	294295	211009	330124	327730	421046	369769	272752	301323	97047.4	291804	88036.7	201965
O75494	O75494	SRS10_HUMAN	SRSF10	Serine/arginine-rich splicing factor 10	5665820	6014390	4659210	5142380	8385860	5020360	6021470	7262860	6646670	6167140	9467990	7135070	6549450	6328560	6633360	6462390
O75525	O75525	KHDR3_HUMAN	KHDRBS3	KH domain-containing, RNA-binding, signal transduction-associated protein 3	400055	399734	384796	316689	503143	568359	523714	536115	628773	463784	1132360	625904	319319	437718	565421	677154
O75533	O75533	SF3B1_HUMAN	SF3B1	Splicing factor 3B subunit 1	2419670	2201520	1833960	1607760	2248300	1759590	2120470	2043860	2064720	1839380	2270050	1973000	2267170	2159530	2321550	2507010
O75534	O75534	CSDE1_HUMAN	CSDE1	Cold shock domain-containing protein E1	225978	241025	277497	177464	390056	521027	572376	464719	412294	570294	552041	503476			122595	291722
O75554	O75554	WBP4_HUMAN	WBP4	WW domain-binding protein 4			44234.5			46252.1						36094.5
O75569	O75569	PRKRA_HUMAN	PRKRA	Interferon-inducible double-stranded RNA-dependent protein kinase activator A	744461	792721	603571	648587	627372	699820	823516	726131	694595	870523	748282	901210	705221	758293	894629	965620
O75586	O75586	MED6_HUMAN	MED6	Mediator of RNA polymerase II transcription subunit 6	366108				584672	210424				483877	261686	298072				504362
O75592	O75592	MYCB2_HUMAN	MYCBP2	E3 ubiquitin-protein ligase MYCBP2	343204	366607	327018	284706	254709	252718	282120	339225	195092	243194	130091	203078	377894	313832	371574	375719
O75596	O75596	CLC3A_HUMAN	CLEC3A	C-type lectin domain family 3 member A					296685				556448	384882	697946	616932		361556	563046	228680
O75607	O75607	NPM3_HUMAN	NPM3	Nucleoplasmin-3	116432	292637	105571	516526		107359	490737	88365.4	111374	103586	267339	248459	147345	201599	368618	204519
O75616	O75616	ERAL1_HUMAN	ERAL1	GTPase Era, mitochondrial	887809	697658	585484	734598	1692620	1168230	976461	1177870	1721990	1461680	1783920	1627980	1137980	1430250	1445170	1538410
O75643	O75643	U520_HUMAN	SNRNP200	U5 small nuclear ribonucleoprotein 200 kDa helicase	2360850	2094750	1838430	1563780	2478790	3165700	2385240	2687650	2305920	2528640	2230770	2302110	1811520	2092900	2476910	2974100
O75663	O75663	TIPRL_HUMAN	TIPRL	TIP41-like protein					339192	492249	303311	333012	364714	340292	130006	277789
O75676	O75676	KS6A4_HUMAN	RPS6KA4	Ribosomal protein S6 kinase alpha-4					274022	216983	360309	239420	192852	242359	173194	178627
O75683	O75683	SURF6_HUMAN	SURF6	Surfeit locus protein 6	2481540	2611860	2570900	2620800	2103660	1946580	2032810	1946550	1647340	2231030	1750720	1753930	1954270	1961500	2136730	1863700
O75691	O75691	UTP20_HUMAN	UTP20	Small subunit processome component 20 homolog	347982	326433	354795	310356	333153	331078	353903	321825	262262	416729	218122	308771	305215	271484	336260	279649
O75694	O75694	NU155_HUMAN	NUP155	Nuclear pore complex protein Nup155			30989.6		108964	88451.3	53556.3	89869.3	97524.2	131430	83008.2	104679				67432.5
O75717	O75717	WDHD1_HUMAN	WDHD1	WD repeat and HMG-box DNA-binding protein 1					147784	139725	126854	142050	162934	193460	203470	213402
O75718	O75718	CRTAP_HUMAN	CRTAP	Cartilage-associated protein						54090.7				45424.9	145680
O75746	O75746	S2512_HUMAN	SLC25A12	Electrogenic aspartate/glutamate antiporter SLC25A12, mitochondrial			21872.1	20541.4		30303.2			41001.1		62771.1					41392.6
O75817	O75817	POP7_HUMAN	POP7	Ribonuclease P protein subunit p20	204406	241487	243500	186702		106462	212676	200481	107669	160378	61107.5		117092	88369.8	201247	181962
O75821	O75821	EIF3G_HUMAN	EIF3G	Eukaryotic translation initiation factor 3 subunit G	725486	603747	622863		1024030	699766	804240	766882	1358390	1092460	2673610	1302550	1261090	1194560	935180	1172790
O75838	O75838	CIB2_HUMAN	CIB2	Calcium and integrin-binding family member 2			36201.2		82892.3								175088
O75891	O75891	AL1L1_HUMAN	ALDH1L1	Cytosolic 10-formyltetrahydrofolate dehydrogenase									117186	132959
O75909	O75909	CCNK_HUMAN	CCNK	Cyclin-K	494422	438045	632141	537455	183406	347578	182877	170812	164053	122334	166984	160325	530642	715115	587974	618907
O75925	O75925	PIAS1_HUMAN	PIAS1	E3 SUMO-protein ligase PIAS1					90142.8	91114.6	56295.3	58933.6	61711.2	102480	69092.5	88092.8
O75934	O75934	SPF27_HUMAN	BCAS2	Pre-mRNA-splicing factor SPF27	2610160	2506980	2438350	2224350	2143590	1810120	2709930	2205140	2286700	2992790	2115580	2871220	2891690	2938600	3471770	2954430
O75940	O75940	SPF30_HUMAN	SMNDC1	Survival of motor neuron-related-splicing factor 30	449155	414313	301196	437375	474877	304562	461253	457871	535776	456361	268622	344707	290958	592383	460616	482000
O75953	O75953	DNJB5_HUMAN	DNAJB5	DnaJ homolog subfamily B member 5				80440		134236	216185		177895	41580.2	128176	172511
O75962	O75962	TRIO_HUMAN	TRIO	Triple functional domain protein	157600	185390	177290	161163	265692	223045	326311	300313	252861	257698	332483	245486		89376	130886	91153.7
O75964	O75964	ATP5L_HUMAN	ATP5MG	ATP synthase subunit g, mitochondrial	212073	245702	435411	217099	163775	255748	336286	532828	262148	175484	119322	245774	278989		313185	371463
O76011	O76011	KRT34_HUMAN	KRT34	Keratin, type I cuticular Ha4							493807	61146.3
O76021	O76021	RL1D1_HUMAN	RSL1D1	Ribosomal L1 domain-containing protein 1	12921700	13253500	11665700	12495100	14394800	12465400	13193400	12900500	11189000	11043400	12139000	10651200	10076800	9606180	10300900	10491300
O76031	O76031	CLPX_HUMAN	CLPX	ATP-dependent Clp protease ATP-binding subunit clpX-like, mitochondrial					97399.3	129001	56582.1	111080	72207.8	97237.1	83928.4	104645
O76071	O76071	CIAO1_HUMAN	CIAO1	Probable cytosolic iron-sulfur protein assembly protein CIAO1					390555	417763	461407	502097	511350	426481	221171	471124
O76094	O76094	SRP72_HUMAN	SRP72	Signal recognition particle subunit SRP72	519282	586542	526256	696883	508518	740688	577543	738235	477024	588597	504964	569753	532612	586412	477782	478573
O94761	O94761	RECQ4_HUMAN	RECQL4	ATP-dependent DNA helicase Q4	187442	180556	256350	268630	159991	165441	247713	155473	207957	224632	148928	197464		194671	168688	242317
O94763	O94763	RMP_HUMAN	URI1	Unconventional prefoldin RPB5 interactor 1					1029130	1128300	1493210	1508350		886248	746963	965906
O94776	O94776	MTA2_HUMAN	MTA2	Metastasis-associated protein MTA2	314351	350304	318462	241753	899692	1135400	1126070	1058990	1136790	1099790	679719	1102960	264242	247759	302292	396558
O94818;Q96MY1	Q96MY1;O94818	NOL4L_HUMAN;NOL4_HUMAN	NOL4;NOL4L	Nucleolar protein 4					58752.5	87356	166309	98953.6	106940		62836.1	98339.7				27291.1
O94822	O94822	LTN1_HUMAN	LTN1	E3 ubiquitin-protein ligase listerin			66815.5			81749.3	120522	307728	129349	159797		185435				67963.2
O94842	O94842	TOX4_HUMAN	TOX4	TOX high mobility group box family member 4	45035.8		64450.1		98119		176742	130776	133739	125612	69368.5	129209
O94864	O94864	ST65G_HUMAN	SUPT7L	STAGA complex 65 subunit gamma	79076.8	147292	137881	125669	214924	103884	224486	151331	234975	212458	77140.7	199551	189641		167930	113292
O94880	O94880	PHF14_HUMAN	PHF14	PHD finger protein 14					184218	170273	193250	287730	340371	215787	375670	274723	117935		163897	171926
O94887	O94887	FARP2_HUMAN	FARP2	FERM, ARHGEF and pleckstrin domain-containing protein 2	142344	170094	129143	177821	111166		97642.9		115520		162798	101815		80400.6	160522
O94901	O94901	SUN1_HUMAN	SUN1	SUN domain-containing protein 1						103834					63530.5
O94905	O94905	ERLN2_HUMAN	ERLIN2	Erlin-2			27063.3					28319.4	22976.9			20146.1
O94906	O94906	PRP6_HUMAN	PRPF6	Pre-mRNA-processing factor 6	1480760	1462200	1326620	1513320	1704350	1323560	1503590	1610310	1207770	1370850	1263510	1285910	1311890	1096320	1443600	1467770
O94913	O94913	PCF11_HUMAN	PCF11	Pre-mRNA cleavage complex 2 protein Pcf11			156455	137762	305649	174977	241990	175019	325290	221036	315576	283808	173085		70092.8	66658
O94915	O94915	FRYL_HUMAN	FRYL	Protein furry homolog-like	528011	526006	420508	335884	864464	830232	769249	803538	1123330	1078110	801149	1004090	593049	426870	797737	837593
O94919	O94919	ENDD1_HUMAN	ENDOD1	Endonuclease domain-containing 1 protein	107409		306954	337478
O94955	O94955	RHBT3_HUMAN	RHOBTB3	Rho-related BTB domain-containing protein 3						80015.8	64658.2	52483.5	61206.5	142959		101717			42624.2
O94964	O94964	MTCL2_HUMAN	MTCL2	Microtubule cross-linking factor 2			639883						93931		60045.3					103377
O94966	O94966	UBP19_HUMAN	USP19	Ubiquitin carboxyl-terminal hydrolase 19					64078.1	75858.4	41629.1	98876.1	945503	682693	375573	927532				717396
O95071	O95071	UBR5_HUMAN	UBR5	E3 ubiquitin-protein ligase UBR5	411543	549734	391841	401238	729538	647068	791804	780028	832962	958342	703514	885488	749659	697503	693795	610683
O95140	O95140	MFN2_HUMAN	MFN2	Mitofusin-2	419076	366635	257998	100546	78378.1	378841	219204	136793	125135	126816		129565			179832	221170
O95159	O95159	ZFPL1_HUMAN	ZFPL1	Zinc finger protein-like 1					675560	417672	690597	230689	355127	467030	97117.9	327991			45460.4
O95163	O95163	ELP1_HUMAN	ELP1	Elongator complex protein 1	104991	104680	74660.3		211042	385282	328199	309168	278555	343657	199029	313508	194886
O95168	O95168	NDUB4_HUMAN	NDUFB4	NADH dehydrogenase [ubiquinone] 1 beta subcomplex subunit 4	59404.7	114348	92142.2	164986	96825.9	81793.1	107649	184524	117288	138115	41583.1	98475.3			125355	100787
O95190;P54368	P54368;O95190	OAZ1_HUMAN;OAZ2_HUMAN	OAZ1;OAZ2	Ornithine decarboxylase antizyme 2						90544.2		325974		52006					87973.4
O95218	O95218	ZRAB2_HUMAN	ZRANB2	Zinc finger Ran-binding domain-containing protein 2	1305930	1318740	1173450	1186400	878904	883498	1525820	1023460	1073370	1260420	3732430	2296610	1679650	1619230	1820610	1527320
O95229	O95229	ZWINT_HUMAN	ZWINT	Outer kinetochore KNL1 complex subunit ZWINT					126558	170183	209321	276472	267481	295485	143984	190472				133930
O95232	O95232	LC7L3_HUMAN	LUC7L3	Luc7-like protein 3	397027	278769	423226	338845	330612	338393	362384	450520	374873	347215	307427	351467	230439		288208	347473
O95235	O95235	KI20A_HUMAN	KIF20A	Kinesin-like protein KIF20A	91094.6		118065	103999	272214	230289	301613	265109	501570	481287	343518	463331	178548	286103	126564	175281
O95239	O95239;Q2VIQ3	KIF4A_HUMAN	KIF4A	Chromosome-associated kinesin KIF4A			87553.3		382003	308223	343558	341671	496511	467185	251756	397976
O95248	O95248	MTMR5_HUMAN	SBF1	Myotubularin-related protein 5	227435	342646	210149	237902	631268	543626	605939	674660	467045	576854	263161	439142	829405		532587
O95251	O95251	KAT7_HUMAN	KAT7	Histone acetyltransferase KAT7	508506	423098	508717	429661	666333	583801	835857	741225	799562	794109	881972	917743	417202	401880	457168	425887
O95271	O95271	TNKS1_HUMAN	TNKS	Poly [ADP-ribose] polymerase tankyrase-1						424826		244335	281046			372166	807448	826614	580131	637914
O95302	O95302	FKBP9_HUMAN	FKBP9	Peptidyl-prolyl cis-trans isomerase FKBP9											160319
O95347	O95347	SMC2_HUMAN	SMC2	Structural maintenance of chromosomes protein 2		121593	109750	59302.1	249881	276512	283376	255482	364910	441982	245391	316840		15788.1	238124	121047
O95373	O95373	IPO7_HUMAN	IPO7	Importin-7					300330	825761	800746	724051	700498	668530	425804	786094			122315
O95376	O95376	ARI2_HUMAN	ARIH2	E3 ubiquitin-protein ligase ARIH2					173060	145087	180450	218199	185099	121345		154919	91343.1
O95391	O95391	SLU7_HUMAN	SLU7	Pre-mRNA-splicing factor SLU7	140381	125127	123779	184073	299366	148369	298241	299708	229046	612126	238076	329170	911810		330299	453166
O95396	O95396	MOCS3_HUMAN	MOCS3	Adenylyltransferase and sulfurtransferase MOCS3					192909		258403	272250	269657	297519	89654.4	236250
O95400	O95400	CD2B2_HUMAN	CD2BP2	CD2 antigen cytoplasmic tail-binding protein 2	325796	171878	243001	230461	387971	224615	379111	373199	374029	569484	450958	393557	366867	280235	281103	337401
O95402	O95402	MED26_HUMAN	MED26	Mediator of RNA polymerase II transcription subunit 26	154614	90370.2	165631	189093	139644		83555.6	90258	83550.4	103221	162148	84379.3	83431.8	143416	108329	103713
O95429	O95429	BAG4_HUMAN	BAG4	BAG family molecular chaperone regulator 4	128557	201012	185016	250985	170430	94751.2	166775	130906	179373	169243	205298	194387	150326	89673.7	124371
O95433	O95433	AHSA1_HUMAN	AHSA1	Activator of 90 kDa heat shock protein ATPase homolog 1	72638.6	203627	93825.5		174731	166543	161842	155125	180587	265890		186152			107174	129343
O95470	O95470	SGPL1_HUMAN	SGPL1	Sphingosine-1-phosphate lyase 1	810539	723699	709425	761548	452123	731550	753303	533936	363130	471287	378646	512833	638420	496926	495295	495784
O95478	O95478	NSA2_HUMAN	NSA2	Ribosome biogenesis protein NSA2 homolog	758462	912755	725471	891742	1021230	813205	858860	882503	971729	1030430	902882	830190	750206	514766	710254	657973
O95571	O95571	ETHE1_HUMAN	ETHE1	Persulfide dioxygenase ETHE1, mitochondrial					1012060	688102	1021450	951596	1488150	1557550	765389	1324810
O95573	O95573	ACSL3_HUMAN	ACSL3	Fatty acid CoA ligase Acsl3			108684		216053	275829	255245	342317	236835	225692	187344	282771			110583	122267
O95602	O95602	RPA1_HUMAN	POLR1A	DNA-directed RNA polymerase I subunit RPA1	1362690	1266570	1415700	1492240	1222880	1225400	1439710	1254820	1477940	1491380	996056	1382740	1719680	1515940	1559280	1675880
O95625	O95625	ZBT11_HUMAN	ZBTB11	Zinc finger and BTB domain-containing protein 11	353461	329914	330617	304591	395933	364539	355561	370626	293818	440539	703030	480540	442512		416917	336141
O95631	O95631	NET1_HUMAN	NTN1	Netrin-1		670794		583533			92757.5		58169.7		134015					108043
O95639	O95639	CPSF4_HUMAN	CPSF4	Cleavage and polyadenylation specificity factor subunit 4	216454	320783	222593	218041	439154	318161	408034	423589	432884	379512	668177	424499	301273	320652	378556	351948
O95644	O95644	NFAC1_HUMAN	NFATC1	Nuclear factor of activated T-cells, cytoplasmic 1	27349.4		65532.5	54811.5		151321	199633	84632.3	244611	171637	123704	165199
O95696	O95696	BRD1_HUMAN	BRD1	Bromodomain-containing protein 1	403790	501368	542443	393671	529903	500459	665357	628243	565015	633642	516445	546533	478351	394190	436383	457289
O95707	O95707	RPP29_HUMAN	POP4	Ribonuclease P protein subunit p29	1019900	1051790	1139700	1087180	697766	591058	920742	807149	780372	776929	776352	969178	904167	625982	879670	926541
O95714	O95714	HERC2_HUMAN	HERC2	E3 ubiquitin-protein ligase HERC2	417650	704325	481172	676049	896404	462165	748691	827297	1295960	1571140	1070880	1686160	2605010	2355160	2251570	2138400
O95716	O95716	RAB3D_HUMAN	RAB3D	Ras-related protein Rab-3D	147863	172385	184694			171864				129006		203217
O95758	O95758	PTBP3_HUMAN	PTBP3	Polypyrimidine tract-binding protein 3	1304200	1249200	1308870	1305490	1547610	1676020	1636380	1603720	933551	1161170	1039040	1229750	1317110	1530870	1475810	1691250
O95777	O95777	LSM8_HUMAN	LSM8	U6 snRNA-associated Sm-like protein LSm8	264962	141207	123478		150327	469712	242191	220476	190110	159713	146167	108564			129859	211010
O95782	O95782;O94973	AP2A1_HUMAN	AP2A1	AP-2 complex subunit alpha-1	135353	113271	126007		133391	173550	81890.5	158494	130609	183363	386390	170231		78895.2	217787	135038
O95785	O95785	WIZ_HUMAN	WIZ	Protein Wiz	278990	252161	307233	309439	360108	184892	295848	325313	478850	448193	307670	417497	281998	271767	229875	232879
O95793	O95793	STAU1_HUMAN	STAU1	Double-stranded RNA-binding protein Staufen homolog 1	7079510	8075800	7165630	6632300	3783160	5517540	4797650	4410340	3983520	4070020	5332520	4408460	5532700	5882530	4925460	5731330
O95801	O95801	TTC4_HUMAN	TTC4	Tetratricopeptide repeat protein 4				611296		88098.4	95365.7		98829.7	162769	42776.5	102010
O95810	O95810	CAVN2_HUMAN	CAVIN2	Caveolae-associated protein 2	789136	664720	713021	522727	598885	602119	675384	617100	320929	359261	261323	337664	472498	337703	357952	376093
O95816	O95816	BAG2_HUMAN	BAG2	BAG family molecular chaperone regulator 2	661538	797200	748870	787937	3322850	4766340	4175300	4335600	3580620	4312850	1935270	3830410	1281380	1089730	1170950	1115310
O95817	O95817	BAG3_HUMAN	BAG3	BAG family molecular chaperone regulator 3					257117	264608	262937	263037	435550	469328	297958	333234	55124.7
O95864	O95864	FADS2_HUMAN	FADS2	Acyl-CoA 6-desaturase					386810	368014	452515	369501	482762	471190	240664	463103			112413	53153.6
O95900	O95900	TRUB2_HUMAN	TRUB2	Pseudouridylate synthase TRUB2, mitochondrial	725059	594646	418385	462791	572511	669797	496264	586001	618458	519295	755974	665784	370300	213443	398952	612192
O95905	O95905	ECD_HUMAN	ECD	Protein ecdysoneless homolog					53968.7	20344	46743.6	37436		63836.1
O95926	O95926	SYF2_HUMAN	SYF2	Pre-mRNA-splicing factor SYF2	69443.8									47182.6	79523.7	51686.6				77248.9
O95969	O95969	SG1D2_HUMAN	SCGB1D2	Secretoglobin family 1D member 2		52029	38816.9	22390		21245.5	35200.2		90436.8	45422.1		17329.7				91151.4
O95983	O95983	MBD3_HUMAN	MBD3	Methyl-CpG-binding domain protein 3					237364	380143	355573	283812	337280	349345	104689	397401
O96019	O96019;O94805	ACL6A_HUMAN	ACTL6A	Actin-like protein 6A	549904	479014	505982	318968	373733	429242	624448	505990	607876	698849	546998	678200	534784	269815	431762	655053
O96028	O96028	NSD2_HUMAN	NSD2	Histone-lysine N-methyltransferase NSD2	768369	729383	763679	719159	534588	516802	580181	641249	578377	582034	571834	707702	641730	691764	770379	790513
P00338	P00338	LDHA_HUMAN	LDHA	L-lactate dehydrogenase A chain	456585	686835	722128	505974	697463	809753	710902	1068340	705787	720586	258504	641225	743754	429660	507683	604574
P00367	P00367	DHE3_HUMAN	GLUD1	Glutamate dehydrogenase 1, mitochondrial				94791.3	127106	76856.1	124319	150214	77132.7	72940.3	97459	104149	121005
P00387	P00387	NB5R3_HUMAN	CYB5R3	NADH-cytochrome b5 reductase 3						225314	234229	65864
P00403	P00403	COX2_HUMAN	MT-CO2	Cytochrome c oxidase subunit 2	76669.9		135496	75399.5	99965	160695	61423.8	189556	82644.3	62662.7	37373.1	104397				126451
P00491	P00491	PNPH_HUMAN	PNP	Purine nucleoside phosphorylase	16091.8							52592.7
P00558	P00558	PGK1_HUMAN	PGK1	Phosphoglycerate kinase 1	90017.1			113079		98274.7		252282	310599	280251		113286	155863			140430
P00750	P00750	TPA_HUMAN	PLAT	Tissue-type plasminogen activator												91074.8	149017	149913
P01008	P01008	ANT3_HUMAN	SERPINC1	Antithrombin-III					266804	207137	186859	265266	260800	420676	129728
P01040	P01040	CYTA_HUMAN	CSTA	Cystatin-A	336856	207222	118240	253028		101689	133147	168543	250684	88596.4		78479		72669.6	183068	181653
P01106	P01106	MYC_HUMAN	MYC	Myc proto-oncogene protein	298682	58580.1	149756		214633	130538		207737	300091	190929	150466	207392	131608			78999.5
P01111	P01116;P01111	RASN_HUMAN	NRAS	GTPase NRas	134176	196909	223747	220652	200696	129839	171904	314939	266016	204650		231193	185668	147292	139922	185465
P01701;P01714	P01701;P01714	LV151_HUMAN;LV319_HUMAN	IGLV1-51;IGLV3-19	Immunoglobulin lambda variable 1-51						22365.5	64351.6	37175.4	42992.1	49798.8		46132.1	35300.7
P01857	P01859;P01861;P01860;P01857	IGHG1_HUMAN	IGHG1	Immunoglobulin heavy constant gamma 1		563313			161828		303855	653323	261189	444581		203096	3226100	179746	221736	938883
P01859	P01859;P01861;P01860	IGHG2_HUMAN	IGHG2	Immunoglobulin heavy constant gamma 2				461760	335880		519676	770544		306431			2295810			745566
P01876	P01876	IGHA1_HUMAN	IGHA1	Immunoglobulin heavy constant alpha 1	253544	342146	274066		117135								307191	162092	476599	182654
P02458	P02458	CO2A1_HUMAN	COL2A1	Collagen alpha-1(II) chain			155532											85161.1
P02511	P02511	CRYAB_HUMAN	CRYAB	Alpha-crystallin B chain					491617	806789	547116	637077	71386.8	269242	135660	277943
P02533	P02533	K1C14_HUMAN	KRT14	Keratin, type I cytoskeletal 14	9623850	15975800	11927800	11313100	30077800	8088740	13839500	17701400	14629500	19676200	7022610	22024000	56545100	21138300	28411600	28993300
P02538	P02538;O95678;P48668	K2C6A_HUMAN	KRT6A	Keratin, type II cytoskeletal 6A	4175200	5142040	6981290	3201740	18429300	2371550	5591460	7302380	7839270	6364670	3468930	14598600	29357300	12151000	15213000	8825300
P02545	P02545	LMNA_HUMAN	LMNA	Prelamin-A/C	340321	677268	674520	459975	1691410	3398900	1019290	2218160	2108610	3255620	972305	1024590	473853	550674	862258	624508
P02679	P02679	FIBG_HUMAN	FGG	Fibrinogen gamma chain								328635
P02751	P02751	FINC_HUMAN	FN1	Fibronectin	169507	74134.4	234054	124480	185768	476954	101364	765026	164503	175555	220629	148837	103837	57679	113007	236647
P02765	P02765	FETUA_HUMAN	AHSG	Alpha-2-HS-glycoprotein	90774.7	216587	166269	69900.7	672404	1902780	509743	1187650	674737	1562900	301389	494835	290757	260251	480056	271190
P02768	P02768	ALBU_HUMAN	ALB	Albumin	1505650	1889340	1662120	1430500	2324350	1995940	2429970	4049400	3340480	2868760	1274890	2422520	4863190	3350240	2733320	4466760
P02786	P02786	TFR1_HUMAN	TFRC	Transferrin receptor protein 1	137865	215028	333827	151411	340257	273745	311466	498900	411164	547316	132502	404602	313405	343813	360566	422866
P02788	P02788	TRFL_HUMAN	LTF	Lactotransferrin	69647.2		54144.4	24712.8	33065.6			176863	73857.4	141529		66044.1	177350		475245	490988
P02795;P13640;P80297	Q8N339;P02795;P80297;P13640;P04732	MT1G_HUMAN;MT1X_HUMAN;MT2_HUMAN	MT1G;MT1X;MT2A	Metallothionein-2	85104.8	107569	163089	113954	688832	480590	718502	723228	1538270	1196910	586125	1012930	266213	189952	151925	179028
P04004	P04004	VTNC_HUMAN	VTN	Vitronectin	329596	470157			439390			502391	431904	528325		375508			406084	453937
P04040	P04040	CATA_HUMAN	CAT	Catalase	460717	577187	368483	253105	614678	275607	423449	577203	468133	606918	249725	415944	578112	530968	539954	677701
P04049	P04049	RAF1_HUMAN	RAF1	RAF proto-oncogene serine/threonine-protein kinase	78731.8	107942	62204.4	78312.9		141243	149193	88152.1	184096	212676	96982	142376			94839.3	72072.5
P04075	P04075	ALDOA_HUMAN	ALDOA	Fructose-bisphosphate aldolase A	118910		155322		83037.8	166577		220463	121211	276418		162302	863766			210921
P04083	P04083	ANXA1_HUMAN	ANXA1	Annexin A1						152071	73989.5	204793	149959	236025	100703		189370		139451	128382
P04259	P04259;P48668	K2C6B_HUMAN	KRT6B	Keratin, type II cytoskeletal 6B	989837	1773340	2727290	997731	4691080	520238	1670340	1583570	2366130	1950350	1208410	5768750	9467660	4061220	5427310	2893880
P04264	P04259;P04264	K2C1_HUMAN	KRT1	Keratin, type II cytoskeletal 1	158480000	231873000	117156000	146285000	295262000	212755000	260714000	310339000	216372000	333924000	103627000	218770000	377714000	290021000	323356000	459305000
P04350	P68371;P04350	TBB4A_HUMAN	TUBB4A	Tubulin beta-4A chain									265544		747974	274331
P04406	P04406	G3P_HUMAN	GAPDH	Glyceraldehyde-3-phosphate dehydrogenase	3674710	3940730	3074570	3369770	9751540	11556400	8932650	10270800	10958300	16113400	4518720	9960720	5813180	5501490	4622410	5737980
P04632	P04632	CPNS1_HUMAN	CAPNS1	Calpain small subunit 1				55308		226929		161427				61956.8
P04792	P04792	HSPB1_HUMAN	HSPB1	Heat shock protein beta-1	278644	398549	390347	306076	5552470	4091760	7832760	6514980	5255580	8488400	2089470	5398550	1215830	631688	674598	614726
P04818	P04818	TYSY_HUMAN	TYMS	Thymidylate synthase			441213		562778	734191	585151	594010	629443	923016	390247	716069	635336		321810	360080
P04843	P04843	RPN1_HUMAN	RPN1	Dolichyl-diphosphooligosaccharide--protein glycosyltransferase subunit 1	298920	297356	415223	223127	279952	459723	375725	631053	391048	429697	206307	510916	367141	258760	387357	493134
P04844	P04844	RPN2_HUMAN	RPN2	Dolichyl-diphosphooligosaccharide--protein glycosyltransferase subunit 2						38528.2
P04908;Q7L7L0;Q93077	P04908;Q7L7L0;Q93077	H2A1B_HUMAN;H2A1C_HUMAN;H2A3_HUMAN	H2AC25;H2AC4;H2AC6	Histone H2A type 1-B/E	339074	332068	270613		175972	574700	185030	200335	196657		140636			152881	209556	246579
P05023	P05023	AT1A1_HUMAN	ATP1A1	Sodium/potassium-transporting ATPase subunit alpha-1	1199460	1112790	1306020	967952	1866980	1421730	1205580	2047610	2394550	2046930	1710780	1922690	1457520	1484310	1526160	1100410
P05089	P05089	ARGI1_HUMAN	ARG1	Arginase-1	1113020	1468490	992354	886805	1969060	682574	1214530	1354490	1298090	1464910	337071	849959	1822550	2403440	1639590	1786640
P05109	P05109	S10A8_HUMAN	S100A8	Protein S100-A8	524369	592474	405413	315471	351051	395114	547814	506099	1120800	1007290	227706	640685	425083	1079270	1029940	1561380
P05141	P12236;P05141;P12235;Q9H0C2	ADT2_HUMAN	SLC25A5	ADP/ATP translocase 2	6099180	5366810	6137510	5880440	5798180	7075390	6172670	9871050	7229340	5796590	6754590	9367700	6097150	5804530	6585760	8154190
P05164	P05164	PERM_HUMAN	MPO	Myeloperoxidase					325727											627257
P05198	P05198	IF2A_HUMAN	EIF2S1	Eukaryotic translation initiation factor 2 subunit 1	471207	780370	931713	738941	794210	1131310	940404	1153270	687025	990134	534019	956755	473673	317972	565871	279996
P05386	P05386	RLA1_HUMAN	RPLP1	Large ribosomal subunit protein P1	70976.2	76493.9	51649.3			25708.6					40408.5	29130.8			24955.6	33673.9
P05387	P05387	RLA2_HUMAN	RPLP2	Large ribosomal subunit protein P2	9268790	11713100	11108600	8307940	3191590	10327100	6274310	5732650	3515920	3646460	3312560	3739570	4335890	4972320	6406860	6789880
P05388	P05388;Q8NHW5	RLA0_HUMAN	RPLP0	Large ribosomal subunit protein uL10	21765800	19920700	22257600	16969600	11573800	25997200	17989500	17714400	9402450	13705200	18975200	16792100	18021300	21311400	18985500	16261700
P05412	P05412	JUN_HUMAN	JUN	Transcription factor Jun	47728.3	39250.8	58473.3	138708			31450.6				67253.9	49630.7			100303
P05455	P05455	LA_HUMAN	SSB	Lupus La protein	240618	226922	113861			186658	48615.9		143461		95177.7			95788.4	101493
P05556	P05556	ITB1_HUMAN	ITGB1	Integrin beta-1	172803	176553	173642	95484	120786	193920	162271	219032	156333	175978	57726.9	187884	71688		200198	235246
P05783	P05783	K1C18_HUMAN	KRT18	Keratin, type I cytoskeletal 18	346665	815822	1085680	212495	2729350	8995210	1654980	4020120	1816650	4035930	876634	1101320		306655	681634	586236
P05787	P05787	K2C8_HUMAN	KRT8	Keratin, type II cytoskeletal 8	517337	1473600	1869950	484943	3928860	13156300	2039460	5320180	2260550	4337460	887925	1066580	300792		975931	700656
P05976;P08590	P05976;P08590	MYL1_HUMAN;MYL3_HUMAN	MYL1;MYL3	Myosin light chain 1/3, skeletal muscle isoform					232616	1112910	281205	447104	675900	483715	450478	787785	179481		200589	693971
P06396	P06396	GELS_HUMAN	GSN	Gelsolin					346087	474798	194950	238887	323505	425942	830954	7295300			268139	469789
P06493	P06493	CDK1_HUMAN	CDK1	Cyclin-dependent kinase 1			74232.2		628695	419995	672334	655919	295368	502172	188801	329110
P06576	P06576	ATPB_HUMAN	ATP5F1B	ATP synthase subunit beta, mitochondrial	246024	424814	348960	635510	466648	650865	462616	629785	558830	578758	313480	563666		202881	299591	363938
P06702	P06702	S10A9_HUMAN	S100A9	Protein S100-A9	289134	319116	227022	131524	160202	210003	281175	456112	615244	324425	83315.8	351907	194146	319375	510767	644602
P06730	P06730	IF4E_HUMAN	EIF4E	Eukaryotic translation initiation factor 4E	48160.8		46098.1	36782.1	149555	98797.6		433970	83481.7		239215					42162.4
P06733	P06733	ENOA_HUMAN	ENO1	Alpha-enolase	319987	290239	261017	246922	854371	631683	956946	1053670	1065140	1163880	337028	909030	517055	406209	506459	443393
P06748	P06748	NPM_HUMAN	NPM1	Nucleophosmin	10903300	10678400	11362500	9545760	7036070	12113800	9961610	8796520	6008730	7378810	6793560	7443440	7127730	4208130	6535330	5709040
P06753	P07951;P09493;P06753;P67936	TPM3_HUMAN	TPM3	Tropomyosin alpha-3 chain	303373	258126	272050	159226	577887	596075	588175	408658	480716	687916	335744	421092	420840	689137	256085	353511
P06899	Q6DN03;Q16778;P23527;Q6DRA6;P06899;P33778	H2B1J_HUMAN	H2BC11	Histone H2B type 1-J	944712	933106	754841	765294	820953	3686030	950329	959580	1064500	645208	1029620	1604460	287366	2349760	1191490	1072940
P07195	P07195	LDHB_HUMAN	LDHB	L-lactate dehydrogenase B chain	110614	82434.2	154775	202653	522006	792584	347575	455429	548687	603846		426171	236727		379938	297980
P07199	P07199	CENPB_HUMAN	CENPB	Major centromere autoantigen B						90173.2		291360			95889.4	65025.1				78150.4
P07203	P07203	GPX1_HUMAN	GPX1	Glutathione peroxidase 1					286757	186440	303478	279936	338365	419836	199190	421683
P07237	P07237	PDIA1_HUMAN	P4HB	Protein disulfide-isomerase	416846	353234	374619	289924	411117	482008	295810	481461	783682	554669	863617	594721	521595	425619	489172	725779
P07305	P07305	H10_HUMAN	H1-0	Histone H1.0	83747000	89707000	82087200	76843000	74812700	57935500	84541300	70245400	68591800	69034700	67866700	74987200	82161300	81626300	85292600	71267200
P07339	P07339	CATD_HUMAN	CTSD	Cathepsin D	332395	396062	268537	295731	394835	217597	521936	624692	603817	592318	235115	354983	485044	818210	496522	701873
P07355	P07355;A6NMY6	ANXA2_HUMAN	ANXA2	Annexin A2	631174	723230	749073	468490	1574920	2391980	1330940	2254970	1360450	1512070	698579	1074660	829505	818619	929841	996309
P07384	P07384	CAN1_HUMAN	CAPN1	Calpain-1 catalytic subunit	139336	138001	157390	197924	645865	239020	300639	568884	383955	380819	126651	249791		123166	174222	281879
P07437	P07437;P68371;P04350	TBB5_HUMAN	TUBB	Tubulin beta chain	4366020	4913950	5624800	5830840	6027790	7905230	8730430	8665320	7715200	9825990	9359110	8785540	4484390	3448350	4158290	4153520
P07477;P07478;Q8NHM4	P07478;Q8NHM4;P07477	TRY1_HUMAN;TRY2_HUMAN;TRY6_HUMAN	PRSS1;PRSS2;PRSS3P2	Serine protease 1	2579570	1474080		203905			250211							1546120
P07737	P07737	PROF1_HUMAN	PFN1	Profilin-1			12002.1		100330	276416	103151	288699	180978	122479		82079.4				34369
P07814	P07814	SYEP_HUMAN	EPRS1	Bifunctional glutamate/proline--tRNA ligase	5107270	5465240	5383900	4581770	1405690	1986980	2377580	2073900	1005430	1456650	808946	1624300	1957910	2121430	1878710	1667090
P07858	P07858	CATB_HUMAN	CTSB	Cathepsin B		86331.2			276239		191399	218869	244420	250951		236987			362198	169180
P07900	P07900	HS90A_HUMAN	HSP90AA1	Heat shock protein HSP 90-alpha	181793	204908	234072	217715	959587	1137530	441171	1297330	889290	1163410	405131	661022	388325	340341	532790	468420
P07910	P07910	HNRPC_HUMAN	HNRNPC	Heterogeneous nuclear ribonucleoproteins C1/C2	146992000	130701000	87449400	74943700	166547000	186325000	178341000	187154000	203592000	155484000	156417000	157939000	113489000	143692000	161740000	197278000
P07947	P12931;P06239;P07947;P06241	YES_HUMAN	YES1	Tyrosine-protein kinase Yes					99103	95544.1	78124.9			202327		154295
P07951	P07951;P67936	TPM2_HUMAN	TPM2	Tropomyosin beta chain	80514.3					109151				64084.2
P07992	P07992	ERCC1_HUMAN	ERCC1	DNA excision repair protein ERCC-1			316929		193662		157348	614023	283792	114549	164239		353887		107860	142894
P07996	P07996	TSP1_HUMAN	THBS1	Thrombospondin-1	77759.8	120491	148357	91445.7	155353	60461.9	74740.2	67567.8	107907	56171.2	132700	95936.7	126283	98495.5	137614	185526
P08048;P17010	P08048;P17010	ZFX_HUMAN;ZFY_HUMAN	ZFX;ZFY	Zinc finger Y-chromosomal protein	1140980	1040970	1040100	1524920	1717480	671789	1271200	1178590	1150790	1086280	809343	932804	1670500	1755240	1402320	1149820
P08134	P08134;P61586	RHOC_HUMAN	RHOC	Rho-related GTP-binding protein RhoC	295621	228623	370437	121733	441773	396579	242250	542558	251515	251884	247036	260822	127275	116977	243300	206841
P08195	P08195	4F2_HUMAN	SLC3A2	Amino acid transporter heavy chain SLC3A2	175199		118788	134696	37999	193148	56995	100158	181356		64812.4	57645.1				127627
P08238	Q58FF8;P07900;P08238;Q14568	HS90B_HUMAN	HSP90AB1	Heat shock protein HSP 90-beta	1049500	1606420	1459300	1022970	4900020	8013340	3079310	6986620	4345220	7085900	2283730	3855290	1466070	1634810	2492560	2434430
P08243	P08243	ASNS_HUMAN	ASNS	Asparagine synthetase [glutamine-hydrolyzing]					373272	414251	485807	548767	531781	537014	219476	578964
P08559	P08559;P29803	ODPA_HUMAN	PDHA1	Pyruvate dehydrogenase E1 component subunit alpha, somatic form, mitochondrial				109824	81444.1	90880.6	198159	113387	142549	135377	172710	115246			209194
P08579	P08579	RU2B_HUMAN	SNRPB2	U2 small nuclear ribonucleoprotein B''	2285510	1791590	1938180	1457680	1261870	2312350	1301320	1375140	712094	834777	1462080	1249720	1153220	967073	1409150	1652210
P08621	P08621	RU17_HUMAN	SNRNP70	U1 small nuclear ribonucleoprotein 70 kDa	9930630	9332460	8119740	8250430	13565700	11457100	13364800	14265100	11766900	10319800	19971300	12735300	8814780	10483600	11421800	10260900
P08651	P08651	NFIC_HUMAN	NFIC	Nuclear factor 1 C-type		333124		188233		46089		293609	331094		259527	347753				489673
P08670	P08670	VIME_HUMAN	VIM	Vimentin	2770080	8755510	12040100	1448110	28892700	83936300	12448300	38776300	31123400	60867300	12083000	11707400	2626860	1181830	10546500	5616170
P08708	P08708	RS17_HUMAN	RPS17	Small ribosomal subunit protein eS17	8800490	7968680	8768360	8309280	4225210	5103130	5046440	4716120	3155840	3948170	6084350	4542300	6916000	5091680	6041900	5155480
P08754	P08754;P11488;P19087;P04899;P63096;A8MTJ3	GNAI3_HUMAN	GNAI3	Guanine nucleotide-binding protein G(i) subunit alpha-3	741688	971393	1001630	751371	2275710	2841590	1198880	2228710	2494830	2588410	1124180	1634440	1750030	1501140	1070860	1513700
P08758	P08758	ANXA5_HUMAN	ANXA5	Annexin A5						246092	86876.6	244846	122421			92780.4				47575
P08779	P08779	K1C16_HUMAN	KRT16	Keratin, type I cytoskeletal 16	3629600	4748150	7494170	3509790	14691600	1783240	4231290	4768160	6695080	5237680	3157740	16433700	32796400	5577730	15991400	8522300
P08865	P08865;A0A8I5KQE6	RSSA_HUMAN	RPSA	Small ribosomal subunit protein uS2	868027	823860	366437	497771	450043	503566	535279	770359	218528	577897	858049	737778	305781	269386	347393	330322
P09001	P09001	RM03_HUMAN	MRPL3	Large ribosomal subunit protein uL3m	736703	630808	530986	381290	1585080	682154	965867	1116250	1535640	1315930	1762780	1408670	1079330	1347850	1357970	1449640
P09012	P09012	SNRPA_HUMAN	SNRPA	U1 small nuclear ribonucleoprotein A	1419970	1813360	1457740	1058690	1901150	1839660	1679400	2291200	1768510	1255870	3766350	2329500	704028	487596	1583430	1569750
P09132	P09132	SRP19_HUMAN	SRP19	Signal recognition particle 19 kDa protein	127678	97260	143160	157189	99879.2	90042.8	105254	119953	109170	171776	111694	129562	126016	69404	131150	106605
P09211	P09211	GSTP1_HUMAN	GSTP1	Glutathione S-transferase P	146676	97837.1	73289.8	87048.9	185994	88288.1	107119	233103	225147	194497		152737	491545	316766	219854	182833
P09234	P09234	RU1C_HUMAN	SNRPC	U1 small nuclear ribonucleoprotein C	298914	316700	222570		237147	653591	396110	481047	283093	372962	362629	449369	291614	107092	177116	399506
P09382	P09382	LEG1_HUMAN	LGALS1	Galectin-1	334407	327905	483034	186997	670925	1103420	864501	1118900	1339530	1118840	668470	1172530	379051	595955	692360	933900
P09496	P09496	CLCA_HUMAN	CLTA	Clathrin light chain A	267945		366986	206111	233611	504232	353653	537853	402852	362355	310686	214692		168484	217296	281752
P09651	A0A2R8Y4L2;P09651	ROA1_HUMAN	HNRNPA1	Heterogeneous nuclear ribonucleoprotein A1	7936840	9213480	7383150	8797780	12680400	15224000	10703800	13392800	10466000	9205620	19791900	9801280	7904430	10058300	9661690	10140600
P09661	P09661	RU2A_HUMAN	SNRPA1	U2 small nuclear ribonucleoprotein A'	2285610	1753780	2055380	1562260	1651710	3130950	1746180	2012530	1403610	1331060	1470700	1697940	1681830	2368430	2294870	2354360
P09874	P09874	PARP1_HUMAN	PARP1	Poly [ADP-ribose] polymerase 1	266640	358135	359144	324979	501838	552320	561590	597421	1027450	858217	729695	1217380	455545	454174	479109	454635
P0C0S5;Q71UI9	P0C0S5;Q71UI9	H2AV_HUMAN;H2AZ_HUMAN	H2AZ1;H2AZ2	Histone H2A.Z	913232	685986	853594	971857	1173500	1854590	1035670	751541	1464600	1001750	377362	1351880	675700	543021	1114090	1108420
P0C0S8;P20671;Q16777;Q6FI13;Q96KK5;Q99878;Q9BTM1	Q6FI13;P0C0S8;P04908;P20671;Q9BTM1;Q7L7L0;Q99878;Q93077;Q96KK5;Q16777	H2A1D_HUMAN;H2A1H_HUMAN;H2A1J_HUMAN;H2A1_HUMAN;H2A2A_HUMAN;H2A2C_HUMAN;H2AJ_HUMAN	H2AC11;H2AC12;H2AC14;H2AC18;H2AC20;H2AC7;H2AJ	Histone H2A type 1	4047720	4537260	4020940	2046310	3211770	17308100	2946640	3760700	5317090	2719080	1639700	2972150	1469380	3488500	3321650	5705570
P0C2W1	P0C2W1	FBSP1_HUMAN	FBXO45	F-box/SPRY domain-containing protein 1	99086.1	101497	60656.9	45002		185646	72301.7	100813		54606.1		29118.3				49795.6
P0CAP2	P0CAP2	GRL1A_HUMAN	POLR2M	DNA-directed RNA polymerase II subunit GRINL1A			114764		143623	146564		130544			150403	94151.9			113177
P0CJ79;P17035;Q5VIY5	Q5VIY5;P17035;P0CJ79	ZN468_HUMAN;ZN888_HUMAN;ZNF28_HUMAN	ZNF28;ZNF468;ZNF888	Zinc finger protein 888	180562	228848	184380	282981	186206	118695	224339	170030	174000	147763	124674	115657			194509	178151
P0DMU9;P0DMV1;P0DMV2;Q5DJT8	P0DMU8;Q8NHU0;Q5HYN5;P0DMU9;P0DMV2;P0DMV1;P0DMU7;P0DMV0;Q5DJT8	CT452_HUMAN;CT458_HUMAN;CT459_HUMAN;CT45A_HUMAN	CT45A10;CT45A2;CT45A8;CT45A9	Cancer/testis antigen family 45 member A10	811361	742696	965441	1051170	582675	561190	765422	416773	517356	622124	741459	615925	996005	880262	723907	825817
P0DMV8;P0DMV9	P0DMV8;P0DMV9	HS71A_HUMAN;HS71B_HUMAN	HSPA1A;HSPA1B	Heat shock 70 kDa protein 1A	763503	941854	795886	925021	1381660	2171040	1753300	1868540	3628940	4277530	2360760	4129110	1789170	1696450	1882220	1768480
P0DP23;P0DP24;P0DP25	P0DP24;P0DP25;P0DP23	CALM1_HUMAN;CALM2_HUMAN;CALM3_HUMAN	CALM1;CALM2;CALM3	Calmodulin-1	125561	180817	245082		202079	645900	237120	469342	297063	504940	353506	397208	186810	319084	280845	317323
P0DPB6	P0DPB6	RPAC2_HUMAN	POLR1D	DNA-directed RNA polymerases I and III subunit RPAC2	310014	307767	338146	228692	332146	509743	385828	457936	388629	408593	266127	448922	149953	73952.7	365238	443433
P10155	P10155	RO60_HUMAN	RO60	RNA-binding protein RO60						200496			103641	141275		98422.6
P10412	Q02539;P16402;P10412;P16401;P16403	H14_HUMAN	H1-4	Histone H1.4	456205000	461697000	469192000	427025000	435851000	257527000	453528000	354827000	381205000	413053000	284102000	379166000	446698000	452255000	478578000	376105000
P10515	P10515	ODP2_HUMAN	DLAT	Dihydrolipoyllysine-residue acetyltransferase component of pyruvate dehydrogenase complex, mitochondrial					56417.8				89797.5	94266.4	142502	66329.9
P10586	P10586;Q13332;P23468	PTPRF_HUMAN	PTPRF	Receptor-type tyrosine-protein phosphatase F					545433	365001	620157	651489	799590	730609	474925	708964	104825		237371	241609
P10599	P10599	THIO_HUMAN	TXN	Thioredoxin	321985	325200	247769	211442	800483	410792	318940	494919	431363	430357	116351	310852	584130	309016	490768	627959
P10606	P10606	COX5B_HUMAN	COX5B	Cytochrome c oxidase subunit 5B, mitochondrial	112753	110009	271967	142379
P10644	P10644	KAP0_HUMAN	PRKAR1A	cAMP-dependent protein kinase type I-alpha regulatory subunit						46619					65008.8
P10809	P10809	CH60_HUMAN	HSPD1	60 kDa heat shock protein, mitochondrial	2496950	2181010	2141870	1685670	2038750	2486450	2355810	3321180	3478530	2864220	1830250	3154080	2578190	2742170	3073520	4375000
P11021	P11021	BIP_HUMAN	HSPA5	Endoplasmic reticulum chaperone BiP	2733880	2447780	2583400	1789950	1848390	3287850	2729170	2972210	3692610	2925800	2864600	3441440	2646590	2804120	2987290	3987880
P11142	P11142;P54652	HSP7C_HUMAN	HSPA8	Heat shock cognate 71 kDa protein	7208880	8033650	8066520	7282680	12645800	23362300	19561600	21080100	14309400	14421500	9189010	14642500	5012660	5261010	5277560	6186290
P11166	P11166	GTR1_HUMAN	SLC2A1	Solute carrier family 2, facilitated glucose transporter member 1	283383	335331	446360	412604	491338	362171	356322	618250	394419	246881	168376	280741	207188	256045	410475	323999
P11172	P11172	UMPS_HUMAN	UMPS	Uridine 5'-monophosphate synthase						34328
P11177	P11177	ODPB_HUMAN	PDHB	Pyruvate dehydrogenase E1 component subunit beta, mitochondrial					250043	177643	158590	169220	142713	128152	151896	168621
P11387	P11387	TOP1_HUMAN	TOP1	DNA topoisomerase 1	2395460	2429420	2305880	2090160	1772470	3130760	2724870	2288640	1862710	2218220	1520560	2324330	2152350	1899420	2028000	2207330
P11388	P11388	TOP2A_HUMAN	TOP2A	DNA topoisomerase 2-alpha	6891440	6551430	8547380	7370030	4179780	8446140	6338130	5171180	4798880	5150760	3802350	5632760	5777700	5567210	6832840	6807710
P11498	P11498	PYC_HUMAN	PC	Pyruvate carboxylase, mitochondrial					244349	82834.2		147295	157481	212146	117705	95383.4
P11586	P11586	C1TC_HUMAN	MTHFD1	C-1-tetrahydrofolate synthase, cytoplasmic					304156	394056	187823	256549	335445	395509	141279	283597			122146	156030
P11802	P11802	CDK4_HUMAN	CDK4	Cyclin-dependent kinase 4					115451	147868	135463	114018	171544	192470	62890.1	147298
P11908;P21108;P60891	P21108;P11908;P60891	PRPS1_HUMAN;PRPS2_HUMAN;PRPS3_HUMAN	PRPS1;PRPS1L1;PRPS2	Ribose-phosphate pyrophosphokinase 2			71164.6		73786.1	67965.5	89877.5	119600	72811.7		58935.2	91265.5	52304.9
P11940	P11940;Q4VXU2	PABP1_HUMAN	PABPC1	Polyadenylate-binding protein 1	6735330	7531030	5387870	5027410	5744360	7008970	6264230	6207870	5375920	5896720	7544770	6616380	6670410	6766270	6374880	6773020
P12004	P12004	PCNA_HUMAN	PCNA	Proliferating cell nuclear antigen					196069	445834	238347	337670	1468590	1112800	523329	1765080			60936.8	124838
P12035	P12035	K2C3_HUMAN	KRT3	Keratin, type II cytoskeletal 3	118415		773903					333053		608885			527784
P12081	P12081;P49590	HARS1_HUMAN	HARS1	Histidine--tRNA ligase, cytoplasmic	164254	120381	140729	140166	206453	204489	149980	209598	171252	138102	119966	102997	146693		147385	73356.5
P12236	P12236	ADT3_HUMAN	SLC25A6	ADP/ATP translocase 3	216197	192367	249927	148041	70354.9	295737	310085	406480	338348	220186	114350	309332	207941	159039	387300	366938
P12268	P12268	IMDH2_HUMAN	IMPDH2	Inosine-5'-monophosphate dehydrogenase 2	250072	409279	404327	267610	444624	486541	456373	452842	809106	630882	1048490	754744	552106	593696	377093	468427
P12270	P12270	TPR_HUMAN	TPR	Nucleoprotein TPR					69639	214437		92171.2	208660	198260	63747.5	38656.6
P12319	P12319	FCERA_HUMAN	FCER1A	High affinity immunoglobulin epsilon receptor subunit alpha	34361.5	66786.8				24483						98016.3
P12814	O43707;P12814	ACTN1_HUMAN	ACTN1	Alpha-actinin-1	184813	136779	213393	141710	770927	2025360	619756	1208870	957717	989106	419761	627193	130653	51103.6	161808	227185
P12956	P12956	XRCC6_HUMAN	XRCC6	X-ray repair cross-complementing protein 6	287038	328647	330939	265275	636864	683014	543776	758148	631673	668784	571610	625975	329381	309261	372353	445713
P13010	P13010	XRCC5_HUMAN	XRCC5	X-ray repair cross-complementing protein 5	255972	273488	242225	238048	696169	675524	595153	732029	574083	565525	246629	414172	362552	251242	256804	227026
P13073	P13073	COX41_HUMAN	COX4I1	Cytochrome c oxidase subunit 4 isoform 1, mitochondrial			1153270		951831	815476	832552	620669	774288	807959	346448	909958	1055100		758690	1031990
P13489	P13489	RINI_HUMAN	RNH1	Ribonuclease inhibitor					478170	631405	598741	609476	694131	811208	417162	653992	86405.9			30423.4
P13639	P13639	EF2_HUMAN	EEF2	Elongation factor 2	318252	414994	373221	327598	1154130	1713050	1014840	1350810	1217980	1579790	670426	1220410	783233	463771	420296	382481
P13645	P13645	K1C10_HUMAN	KRT10	Keratin, type I cytoskeletal 10	67487600	75119700	47772200	52203600	137176000	92603300	108310000	141684000	90104000	129449000	30295300	82347700	102027000	121740000	141757000	171143000
P13646	P13646	K1C13_HUMAN	KRT13	Keratin, type I cytoskeletal 13	146961				297266	208283	334217	1542670	157173	1565290		201918	1044780		342236	432471
P13647	P13647	K2C5_HUMAN	KRT5	Keratin, type II cytoskeletal 5	7756260	11354800	8212680	10114300	20343100	7758030	11388400	19506400	12036800	16444000	5324910	11990100	37503000	18451200	18982900	20870300
P13674	P13674	P4HA1_HUMAN	P4HA1	Prolyl 4-hydroxylase subunit alpha-1	408228	315696	273692	389511	257290	265224	336895	440350	597180	522167	841784	554612	309773	499516	544882	509809
P13796	P13797;P13796	PLSL_HUMAN	LCP1	Plastin-2						57547.4		136079		75509.2						87122.5
P13804	P13804	ETFA_HUMAN	ETFA	Electron transfer flavoprotein subunit alpha, mitochondrial		21987.7	36776.2		133633	94349.8	95790.7	121635	129978	73482.1	42912.2	116700				31256.9
P13807	P13807	GYS1_HUMAN	GYS1	Glycogen [starch] synthase, muscle	113974	117876			151653	74196.5	172290	151561	93447.1	132962	244534	137920				122663
P13861	P13861	KAP2_HUMAN	PRKAR2A	cAMP-dependent protein kinase type II-alpha regulatory subunit		114038	325544		380446	197439	354366	326798	473978	499763	229346	459977			253651	453273
P13987	P13987	CD59_HUMAN	CD59	CD59 glycoprotein			176177		431488	650011	476721	531549	332798	510292	176870		406117		369113	450819
P13995	P13995	MTDC_HUMAN	MTHFD2	Bifunctional methylenetetrahydrofolate dehydrogenase/cyclohydrolase, mitochondrial	180911		112139	73120.4	405372	231041	441744	419187	480375	334562	203284	331841		88887.1	128274	129685
P14174	P14174	MIF_HUMAN	MIF	Macrophage migration inhibitory factor		145268	186234	147744	638098	672504	386774	727837	559974	622389	179167	365711	212965	168541	176801	324586
P14373	P14373	TRI27_HUMAN	TRIM27	Zinc finger protein RFP	1279040	1565760	898274	790886	840405	1326930	1071320	1145540	1023870	965493	640107	1286520	1752430	2019950	2432740	2637490
P14618	P14618	KPYM_HUMAN	PKM	Pyruvate kinase PKM	392885	571659	539833	438223	1119760	1277940	719176	1311470	943189	1264360	434108	911835	900300	677565	693251	687861
P14625	P14625	ENPL_HUMAN	HSP90B1	Endoplasmin	125711	104471	113278	98565.2	255795	219131	124702	388760	213936	175522	123645	197628	160102	75940.6	153424	162598
P14866	P14866	HNRPL_HUMAN	HNRNPL	Heterogeneous nuclear ribonucleoprotein L	8627190	8220280	6388130	4962310	10833000	10522200	10230600	12649400	9377700	8682920	8457820	8778010	6405540	7830630	8404870	9571810
P14868	P14868	SYDC_HUMAN	DARS1	Aspartate--tRNA ligase, cytoplasmic	1571690	1594880	1541410	1405470	413007	940787	782708	613572	266037	493486	345227	547665	478479	537141	719197	577828
P14923	P14923	PLAK_HUMAN	JUP	Junction plakoglobin	1202510	1705330	842164	1178900	2532430	482148	1503120	1891340	1416690	2132890	485827	1220430	3934610	3146140	2295180	2623330
P15311	P15311	EZRI_HUMAN	EZR	Ezrin	100504	126787	117455	75803.5	337728	428000	216762	399806	273597	331916	93018.3	219191	141500	106220	165966	112016
P15374	P15374	UCHL3_HUMAN	UCHL3	Ubiquitin carboxyl-terminal hydrolase isozyme L3							1118330		363455	661926	273637	889464
P15502	P15502	ELN_HUMAN	ELN	Elastin												262844
P15880	P15880	RS2_HUMAN	RPS2	Small ribosomal subunit protein uS5	48300400	52307700	44446100	47430900	26424000	24131000	34021400	25843900	15304500	22823500	31278600	28727400	35160700	32641200	34239800	26856900
P15924	P15924	DESP_HUMAN	DSP	Desmoplakin	1858000	1796750	1088970	1408790	3052280	734014	2046460	2700920	1736670	2378590	644089	1691110	6675450	3385160	2804090	3250330
P16070	P16070	CD44_HUMAN	CD44	CD44 antigen	253801	203146	238918	205818	235371	374927	261269	430189	418721	389267	344132	292077			299682	467395
P16152	P16152	CBR1_HUMAN	CBR1	Carbonyl reductase [NADPH] 1					145942	70549	144857	178679		119894
P16220;P18846	P18846;P16220	ATF1_HUMAN;CREB1_HUMAN	ATF1;CREB1	Cyclic AMP-responsive element-binding protein 1					402308	221785	410912	602391	341455	11860000		257346				7742450
P16260	P16260	GDC_HUMAN	SLC25A16	Solute carrier family 25 member 16				58819		295471	97275.9	57283.8	142291		72898.8	162981	122107		134519
P16403	P16403	H12_HUMAN	H1-2	Histone H1.2	82302200	94780900	99065900	96340100	71640000	41811600	89267600	69993500	53613900	68845200	44712800	56745300	73865900	100054000	66059500	53801500
P16615	P16615;O14983	AT2A2_HUMAN	ATP2A2	Sarcoplasmic/endoplasmic reticulum calcium ATPase 2	140495	160019	206090	280057	148463	151639	169436	260601	204329	211355	89037.5	202107	122914	68669	172458	217463
P16989	P16989	YBOX3_HUMAN	YBX3	Y-box-binding protein 3	7157690	7733680	7036780	7057440	4260700	7957360	5396470	4865150	3709240	4129080	4260230	4737510	7189740	6146160	6465430	5002820
P17020	P17020	ZNF16_HUMAN	ZNF16	Zinc finger protein 16				55274.4		46848.1	83130.3		111916	88494.3		80073.9			72008.1
P17026	Q7Z7L9;Q86T29;Q9NYW8;P17026	ZNF22_HUMAN	ZNF22	Zinc finger protein 22	2287130	1999360	1982140	1356480	2314630	1819080	2323280	2295370	1919640	1655540	1905180	2176190	1403730	1810430	1913090	2066340
P17028	P17028	ZNF24_HUMAN	ZNF24	Zinc finger protein 24					219383		153787	203532	221811	280145	167993	232257
P17096	P17096	HMGA1_HUMAN	HMGA1	High mobility group protein HMG-I/HMG-Y					31732.7				29403.2		41090.7
P17480	P17480	UBF1_HUMAN	UBTF	Nucleolar transcription factor 1	3123520	3299610	2772680	2481610	2921460	2867330	3057230	2869310	2802530	3029850	6496320	4417290	3183870	2983490	3716170	3294950
P17655	P17655	CAN2_HUMAN	CAPN2	Calpain-2 catalytic subunit					44184.4	152545	32105.6	97669.8		100962		46725.1
P17706	P17706	PTN2_HUMAN	PTPN2	Tyrosine-protein phosphatase non-receptor type 2					349043	354832	432414	414888	546043	605185	329775	483248
P17812	P17812	PYRG1_HUMAN	CTPS1	CTP synthase 1	246892	299185	283615	277728	558713	599337	559680	747426	455555	604076	443265	431685	283920	308468	293756	175049
P17844	P17844	DDX5_HUMAN	DDX5	Probable ATP-dependent RNA helicase DDX5	14015500	16867500	15126300	13824500	11018600	15943300	14105100	15241200	10712500	9961990	20873400	13901100	11166900	10705300	13906400	14911900
P17980	P17980	PRS6A_HUMAN	PSMC3	26S proteasome regulatory subunit 6A	376618	531090	530268	352452	344703	350454	526853	448271	283052	423154	248149	383746	132371	134443	184049	167682
P17987	P17987	TCPA_HUMAN	TCP1	T-complex protein 1 subunit alpha	364488	405269	385719	379239	550092	727020	590034	818505	553451	724873	304561	547958	445189	254605	359437	427499
P18031	P18031	PTN1_HUMAN	PTPN1	Tyrosine-protein phosphatase non-receptor type 1				119849	376356	481303	435947	472359	520618	623394	253314	503290
P18074	P18074	ERCC2_HUMAN	ERCC2	General transcription and DNA repair factor IIH helicase subunit XPD				69688.6	208087	150497	227108	239932	284739	305464	270823	357383				78714.8
P18077	P18077	RL35A_HUMAN	RPL35A	Large ribosomal subunit protein eL33	51604600	55128200	50259300	46805100	34966200	46550200	42433000	37968900	28003900	36065400	32555100	44808200	47651200	43650200	42836900	36629300
P18085	P18085	ARF4_HUMAN	ARF4	ADP-ribosylation factor 4		182324	198342		528966	945691	408270	624836	311148	627165	165286	433327			232453	302731
P18124	P18124	RL7_HUMAN	RPL7	Large ribosomal subunit protein uL30	126674000	152407000	140122000	116128000	85767800	91039700	119966000	106274000	83171200	111900000	116227000	129715000	141300000	111889000	109286000	89819200
P18206	P18206	VINC_HUMAN	VCL	Vinculin		54655.2			74895.7	197331	89903.8	155567	80566.2	80211	90458.4	86076.3			49879.2
P18583	P18583	SON_HUMAN	SON	Protein SON	1696580	1541250	1539280	1759350	2372070	1754140	2329420	2392070	2327350	2114240	1711660	1955460	1948790	1980430	1843660	1953600
P18621	P18621	RL17_HUMAN	RPL17	Large ribosomal subunit protein uL22	34467100	34570900	28140900	20040400	15878300	23071800	20744500	18561600	14581200	21244100	24732100	26074600	21970800	21014200	26258500	21623100
P18754	P18754	RCC1_HUMAN	RCC1	Regulator of chromosome condensation						110735	85774.2		94572.5			110365		1213350		106470
P18827	P18827	SDC1_HUMAN	SDC1	Syndecan-1		76491.8		81220.2		87104.6							206858	124028	175264	228517
P18858	P18858	DNLI1_HUMAN	LIG1	DNA ligase 1					161223	88133.6	114193	149058	152238	192914	87217.5	143693
P18887	P18887	XRCC1_HUMAN	XRCC1	DNA repair protein XRCC1	595735				170953	143534	189476	204803	621907	734119	429321	729428	128215	744747	207921	267053
P19013	P19013	K2C4_HUMAN	KRT4	Keratin, type II cytoskeletal 4								373941				97084.3	1623910		34553.2
P19338	P19338	NUCL_HUMAN	NCL	Nucleolin	11833400	13942100	14470700	11940700	4757680	10452300	9806140	6994880	4884050	5745440	11566100	7390750	6789020	8408060	8949730	7234310
P19387	P19387	RPB3_HUMAN	POLR2C	DNA-directed RNA polymerase II subunit RPB3	1045390	263754	1113440	258144	608353	1104590	910905	816042	973021	846101	753174	822829	718363	662484	378745	559911
P19388	P19388	RPAB1_HUMAN	POLR2E	DNA-directed RNA polymerases I, II, and III subunit RPABC1	2682240	1964580	2487080	1831170	2371840	4357370	3232050	2663310	3279680	2788480	1449210	2697410	1936440	1887860	2323160	3184780
P19447	P19447	ERCC3_HUMAN	ERCC3	General transcription and DNA repair factor IIH helicase/translocase subunit XPB	139660	137279	115116	114904	85997.8	89076.7	58800.6	143950	118525	138725	131332	173562	65342.6	83182.9	112857	95458.2
P19525	P19525	E2AK2_HUMAN	EIF2AK2	Interferon-induced, double-stranded RNA-activated protein kinase	63673.3	73092.4	69610.5	49819	211912	162739	145506	184343	127277	146926	76545	80445.3			52489.3
P19544	P19544	WT1_HUMAN	WT1	Wilms tumor protein									140527			184474			60840.3
P19623	P19623	SPEE_HUMAN	SRM	Spermidine synthase		88826.2	73312.7		363409	229560	500149	358584	359082	549453	235264	374851			65009
P19784	P19784	CSK22_HUMAN	CSNK2A2	Casein kinase II subunit alpha'	350002	260122	495204	177422	304195	451494	352372	406354	473667	434757	659862	644746	307413	263276	280087	378094
P20042	P20042	IF2B_HUMAN	EIF2S2	Eukaryotic translation initiation factor 2 subunit 2	371931	371018	601720	497863	117333	373063	173818	195564			126607	103970	120030
P20073	P20073	ANXA7_HUMAN	ANXA7	Annexin A7	89647.3	93339.9	146971	77904.2	372151	323142	145287	373902	253006	335961	51742.8	197074	142466	111902	243044	179176
P20226;Q6SJ96	P20226;Q6SJ96	TBPL2_HUMAN;TBP_HUMAN	TBP;TBPL2	TATA-box-binding protein		371696	446183	340126	333998	144622	287104	329936	222169	352000			256426	197835	281774	249588
P20337;Q96E17	P20337;Q96E17	RAB3B_HUMAN;RAB3C_HUMAN	RAB3B;RAB3C	Ras-related protein Rab-3B				122300	162086		123428	203678	161664	107177	131238				155333	189659
P20340	P20340	RAB6A_HUMAN	RAB6A	Ras-related protein Rab-6A						169426	153403	238659	176581			158481
P20618	P20618	PSB1_HUMAN	PSMB1	Proteasome subunit beta type-1					121288	152129	113875	136556	78486.4	79324.7
P20700	P20700	LMNB1_HUMAN	LMNB1	Lamin-B1	376962	562093	701700	301493	1311860	2154260	751763	1912050	1929960	2711790	877161	934225	470558	374653	703062	636358
P20711	P20711	DDC_HUMAN	DDC	Aromatic-L-amino-acid decarboxylase								196686							59051
P20930	P20930	FILA_HUMAN	FLG	Filaggrin	361256		353650	336069	545062	216531	639077	703065	343747	726327	209416	521493	1026590	665234	954377	676787
P21127	P21127;Q9UQ88	CD11B_HUMAN	CDK11B	Cyclin-dependent kinase 11B					178158	177467	277809	404805	327701	321227	267643	325252		149036	58994.5	252818
P21281	P21281;P15313	VATB2_HUMAN	ATP6V1B2	V-type proton ATPase subunit B, brain isoform			41106.4		43079.3	112087		120062	82686.2	80315.3
P21291	P21291	CSRP1_HUMAN	CSRP1	Cysteine and glycine-rich protein 1		62937.2	101928	80171.7	392379	294831	503923	486363	237159	332606	106974	210681			50801.4	58435.2
P21333	P21333	FLNA_HUMAN	FLNA	Filamin-A	1411530	1880000	1846640	1344100	4820090	7734220	4202900	7221570	5006530	5895590	2710170	3973710	1015200	861940	1206670	1587700
P21399	P21399	ACOHC_HUMAN	ACO1	Cytoplasmic aconitate hydratase	104414				32285.8	126045	135745	182565		231441		68109.1	85944.6
P21741	P21741	MK_HUMAN	MDK	Midkine	339910	293301	243158	364806	258800	320231	233297	201415	233732	179794	128821	140334	405807	181902	352909	369235
P21796	P21796	VDAC1_HUMAN	VDAC1	Non-selective voltage-gated ion channel VDAC1	190393	324543	543989	344894	345713	375134	267516	362033	386008	290715		283351	70010.3	120741	346769	296238
P21912	P21912	SDHB_HUMAN	SDHB	Succinate dehydrogenase [ubiquinone] iron-sulfur subunit, mitochondrial	34787.2	69416.8	41683.6		207300	146594	193641	217432	241450	224909	92153.4	188651				105296
P21964	P21964	COMT_HUMAN	COMT	Catechol O-methyltransferase					2109420	1318470	2274190	1730880	2662250	3005070	568390	2503300			722464
P22087	P22087	FBRL_HUMAN	FBL	rRNA 2'-O-methyltransferase fibrillarin	4572870	4603020	3750670	2586300	3117000	5071100	4175630	4308000	4092120	4709560	4689900	5021550	3589470	3155690	3912060	3812270
P22102	P22102	PUR2_HUMAN	GART	Trifunctional purine biosynthetic protein adenosine-3				106673	413139	392328	253184	356494	404526	482602	223237	282924			223502
P22234	P22234	PUR6_HUMAN	PAICS	Bifunctional phosphoribosylaminoimidazole carboxylase/phosphoribosylaminoimidazole succinocarboxamide synthetase	227910	357704	353370	237487	936576	1002370	648199	1034720	858483	1176540	394618	784319	212879	192704	302714	278047
P22314	P22314	UBA1_HUMAN	UBA1	Ubiquitin-like modifier-activating enzyme 1					313452	547023	439748	465444	271970	383356	105881	236693
P22528	P22528;P35321	SPR1B_HUMAN	SPRR1B	Cornifin-B	3552430	2464700	2131410	1400610	4114600	1794830	2752110	3156830	2676160	2807790	785866	2941300	7760110	3837650	3510600	4293760
P22531	P22531;Q9BYE4;P22532;P35325;P35326	SPR2E_HUMAN	SPRR2E	Small proline-rich protein 2E	986676	681495	526382	412311	2262530	965325	1178220	1470200	1174980	1302910	353594	972575	3808220	1738900	993000	1588970
P22570	P22570	ADRO_HUMAN	FDXR	NADPH:adrenodoxin oxidoreductase, mitochondrial					138899	84603.5			279464	186894	305652	235112		311615		238533
P22626	P22626	ROA2_HUMAN	HNRNPA2B1	Heterogeneous nuclear ribonucleoproteins A2/B1	18039600	19479400	15605900	15179200	25206400	27331400	20487600	25241700	22029300	19762700	45737400	20886100	16219800	20621600	23184200	22400700
P22695	P22695	QCR2_HUMAN	UQCRC2	Cytochrome b-c1 complex subunit 2, mitochondrial		56204		75807.5	79096.3	98824.6	159945	130789	106674	103790		80274.5				111120
P22735	P22735	TGM1_HUMAN	TGM1	Protein-glutamine gamma-glutamyltransferase K	596283				489881	515293	629762	437338	582077	542928		524616	620222	370973	426250	437696
P23246	P23246	SFPQ_HUMAN	SFPQ	Splicing factor, proline- and glutamine-rich	897848	724906	777102	865956	838965	805104	948569	1318920	961278	796258	1073540	843281	653074	501990	625615	788466
P23258	P23258;Q9NRH3	TBG1_HUMAN	TUBG1	Tubulin gamma-1 chain	317092	276696	275880	255859	424710	493041	401016	449419	320999	339094	196466	308925	388610	111748	347430	342030
P23396	P23396	RS3_HUMAN	RPS3	Small ribosomal subunit protein uS3	16063700	15422500	12099100	12479700	7632290	8117520	11314000	9432210	5887650	8590290	13334400	10783500	10745100	11738100	11215400	9962840
P23490	P23490	LORI_HUMAN	LORICRIN	Loricrin	660252	775557	436216	309650	1953080	437347	632903	875445	446122	777886	264305	519386	1030420	733479	731630	871678
P23526	P23526	SAHH_HUMAN	AHCY	Adenosylhomocysteinase	124296				186169	236272	241874	290886	178362	228638		197440	125094	99986.2	174030	140166
P23528	Q9Y281;P23528	COF1_HUMAN	CFL1	Cofilin-1	390284	352642	530490	448457	2491160	2424130	3093890	3046030	2069750	2582790	1094980	1839090	323316	315680	411882	384119
P23921	P23921	RIR1_HUMAN	RRM1	Ribonucleoside-diphosphate reductase large subunit					158390	83226.9		48087.6		52528.3		88226.9
P24385	P24385	CCND1_HUMAN	CCND1	G1/S-specific cyclin-D1					169752		105591	405202	397055	311890	59885	262236
P24468	P10589;P10588;P24468	COT2_HUMAN	NR2F2	COUP transcription factor 2						86139.5			90194.1							66207
P24534	P24534	EF1B_HUMAN	EEF1B2	Elongation factor 1-beta	130415	129446	155686	132127	201620	255191	207610	327908	199106	260267	124009	178621	80044.9	196935	147738	115480
P24666	P24666	PPAC_HUMAN	ACP1	Low molecular weight phosphotyrosine protein phosphatase					3176310	2828130	3401710	3200450	2847310	2937870	1460520	3293370
P24752	P24752	THIL_HUMAN	ACAT1	Acetyl-CoA acetyltransferase, mitochondrial						37802.6	25619.9		134893	123912	71452.6	52813.5
P24844	P24844;P19105;O14950	MYL9_HUMAN	MYL9	Myosin regulatory light polypeptide 9			168084	116859	179699	357099	233412	300454	90741.4	387330	160707	438070
P24928	P24928	RPB1_HUMAN	POLR2A	DNA-directed RNA polymerase II subunit RPB1	646902	733858	557265	477835	1236010	1109450	1133040	1158610	1306340	1164510	1024060	1119220	727968	803607	776881	823544
P25054	P25054	APC_HUMAN	APC	Adenomatous polyposis coli protein	294695				255348						155126			220966
P25205	P25205	MCM3_HUMAN	MCM3	DNA replication licensing factor MCM3	235950	198818	213155	234903	1415040	1605080	1702260	1621660	1454200	1554390	865385	1422660	396382	255591	365160	409692
P25311	P25311	ZA2G_HUMAN	AZGP1	Zinc-alpha-2-glycoprotein	398562	543219	248736		243952	312350	458646	510888	615332	477824	219889	471897	373887	971108	472291	555534
P25325	P25325	THTM_HUMAN	MPST	3-mercaptopyruvate sulfurtransferase					1096510	765781	1281940	1038150	1056940	1385570	736152	1089410
P25398	P25398	RS12_HUMAN	RPS12	Small ribosomal subunit protein eS12	16172000	14113300	11618500	8824410	5107550	8038110	9382400	7216040	5736140	6256590	9844340	9271030	8223320	7459280	9814050	10533300
P25440	P25440	BRD2_HUMAN	BRD2	Bromodomain-containing protein 2	425061	360447	493144	625078	249358	139736	215180	245855	135787	222791	785102	509791	470987	396244	579433	394838
P25490	P25490;O15391	TYY1_HUMAN	YY1	Transcriptional repressor protein YY1	451495	378890	526908	315145	479474	306564	584132	374179	231392	352096	316906	448782	380083	289202	343596	281118
P25685	Q9UDY4;P25685	DNJB1_HUMAN	DNAJB1	DnaJ homolog subfamily B member 1					57628.2	213100	132186	122143	103465	166662		202677			67575.9
P25686	P25686	DNJB2_HUMAN	DNAJB2	DnaJ homolog subfamily B member 2		119691	271161	313874	404750	517950	661320	503041	606959	702549	359533	580364	483988	284839	360958	212442
P25705	P25705	ATPA_HUMAN	ATP5F1A	ATP synthase subunit alpha, mitochondrial	643395	727986	964119	752302	830580	630724	718704	1202290	1065270	695897	363299	817650	538698	486417	803102	836156
P25786	P25786	PSA1_HUMAN	PSMA1	Proteasome subunit alpha type-1	166236	236087	163172	166983	503369	217598	333634	373740	371341	448682	147440	348450	396720	268364	290052	321980
P25787	P25787	PSA2_HUMAN	PSMA2	Proteasome subunit alpha type-2					150925		79592.6			78538.6		186889
P25788	P25788	PSA3_HUMAN	PSMA3	Proteasome subunit alpha type-3	60123.4	71572		34037.5	153150	83913	145875	151693	139305	185136	106836	124349			113490	120783
P25789	P25789	PSA4_HUMAN	PSMA4	Proteasome subunit alpha type-4	68516.3	48595.5		81968.8	163472	184150	207082	181262	166504	229212	89113.6	202461	94696.6			72369.8
P26038	P26038	MOES_HUMAN	MSN	Moesin					107036	175690	95229.5	128010	153920	147173			56974.8		43788.1
P26196	P26196	DDX6_HUMAN	DDX6	Probable ATP-dependent RNA helicase DDX6	163715	238116	281072	185622	243669	329105	247807	212305	123442	131300	76326.7	130461	189135		95299	203075
P26358	P26358	DNMT1_HUMAN	DNMT1	DNA (cytosine-5)-methyltransferase 1					174328	212077	187874	212732	146777	176907	80279.6	149873
P26368	P26368	U2AF2_HUMAN	U2AF2	Splicing factor U2AF 65 kDa subunit	816383	864305	1206860	1217060	1010110	673798	1042660	1281280	1116860	1131730	1140320	1422340	1355290	841485	1209900	1041780
P26373	P26373	RL13_HUMAN	RPL13	Large ribosomal subunit protein eL13	74227600	93798200	80235300	83765600	44076400	45348200	67336200	52627700	42662300	55413100	43729800	58906400	70045500	63573100	68301200	56431400
P26599	P26599;O95758	PTBP1_HUMAN	PTBP1	Polypyrimidine tract-binding protein 1	5399400	4880810	4908480	4435620	8479290	9161640	7689300	9580340	7922670	5937610	4815530	6587080	5059030	5432490	5879680	7237060
P26639	P26639	SYTC_HUMAN	TARS1	Threonine--tRNA ligase 1, cytoplasmic	388124	381644	187114		817473	803291	992834	899235	475614	562530	172187	500622
P26641	P26641	EF1G_HUMAN	EEF1G	Elongation factor 1-gamma	596215	676157	825080	666149	1212910	1478270	990270	1860920	834167	1032620	440174	600927	427654	443707	546820	515439
P27348	P27348	1433T_HUMAN	YWHAQ	14-3-3 protein theta	342674	340883	444763	289385	384727	866652	605308	648912	463849	512642	212020	486506			225620	210522
P27635	P27635;Q96L21	RL10_HUMAN	RPL10	Large ribosomal subunit protein uL16	73557600	87828300	72880700	73713800	42876700	37171000	55960700	44304600	32390100	48409200	45934400	50013300	65283800	51025200	65636900	45382600
P27694	P27694	RFA1_HUMAN	RPA1	Replication protein A 70 kDa DNA-binding subunit					414995	335691	465971	448551	428024	572309	278113	450934			124043	113479
P27695	P27695	APEX1_HUMAN	APEX1	DNA repair nuclease/redox regulator APEX1					92719.3	67557.8		103673	126291	92575.6		110274
P27708	P27708	PYR1_HUMAN	CAD	Multifunctional protein CAD	1213010	1549720	967382	1049580	2901690	3652830	3831420	3122600	3313280	3221580	2237750	3375070	1311410	1395290	1264520	1994330
P27816	P27816	MAP4_HUMAN	MAP4	Microtubule-associated protein 4	289718	314755	370374	365664	167365	247823	263127	174509	139070	179068	138253	154249	136608	99701.8	234241	162128
P27824	P27824	CALX_HUMAN	CANX	Calnexin	193370	141982	255141	120604	311020	211534	184837	439257	210283	226983	105337	232778	128094		193871	297593
P28066	P28066	PSA5_HUMAN	PSMA5	Proteasome subunit alpha type-5	89313.6		308498		1070130	1344170	1436140	1419380	991300	1416240	532405	1209510		574339	125365	419896
P28072	P28072	PSB6_HUMAN	PSMB6	Proteasome subunit beta type-6	346867	392621	348675	198187	690032	490093	452596	359215	440837	548460	211601	411840	504953	893454	439585	507987
P28288	P28288	ABCD3_HUMAN	ABCD3	ATP-binding cassette sub-family D member 3	18331.8		26660.9		24801.9	105078	25305	46780.2	69468.7	54557.8	56742.2	73755
P28290	P28290	ITPI2_HUMAN	ITPRID2	Protein ITPRID2					54753.8	71569.7			97726.8	101989
P28331	P28331	NDUS1_HUMAN	NDUFS1	NADH-ubiquinone oxidoreductase 75 kDa subunit, mitochondrial		158515	70762.6		101964	137142	123308	93610.2	105936	109401	102266	135491
P28340	P28340	DPOD1_HUMAN	POLD1	DNA polymerase delta catalytic subunit			56588.4	74936.6	621165	407573	671066	618151	513497	623938	250932	498196	140480		99790.3	226890
P28347;Q15561;Q15562;Q99594	Q15562;Q99594;P28347;Q15561	TEAD1_HUMAN;TEAD2_HUMAN;TEAD3_HUMAN;TEAD4_HUMAN	TEAD1;TEAD2;TEAD3;TEAD4	Transcriptional enhancer factor TEF-1						147961	266921	264381	258744	286285	160561	273595				70900.5
P28370	P28370	SMCA1_HUMAN	SMARCA1	Probable global transcription activator SNF2L1	507303	403261	673399	759540	576165	660612	940867	584664	991427	993795	822830	951534	866447	1043920	980175	1000020
P28482	P28482	MK01_HUMAN	MAPK1	Mitogen-activated protein kinase 1	666558	725217	1261440	1049370	1171300	1303970	1110240	1117190	879193	1292520	634070	954339	418435	222019	478977	472379
P28702	P28702	RXRB_HUMAN	RXRB	Retinoic acid receptor RXR-beta		1099110	624191		1117500	455745	1169850	1040650	867731	706549	113016	527780	451041
P29279	P29279	CCN2_HUMAN	CCN2	CCN family member 2	75959.4	50564.1	76548.4	81934.3		32557				71362.9	144240	109212	114584	42196.1	161782	152186
P29353	P98077;P29353	SHC1_HUMAN	SHC1	SHC-transforming protein 1					92906.4	127761	85971.9	199415		84093.7	108730	100508
P29375	P29375	KDM5A_HUMAN	KDM5A	Lysine-specific demethylase 5A	176392	236729	274927	410418	321762	250647	300646	343373	381367	374265	299511	350232	214720	87244	250029	254346
P29401	P29401	TKT_HUMAN	TKT	Transketolase	32376.5	33333.8			115463	43615.9	82196.9	75031.1	45802.4	74865.3	3402.55	31562.2			66481.1
P29508	P48594;P29508	SPB3_HUMAN	SERPINB3	Serpin B3	435295	416465	318295	261633	503177	340261	467417	506856	649793	444997	65655.7	288291	747398	256156	725347	650082
P29558	P29558	RBMS1_HUMAN	RBMS1	RNA-binding motif, single-stranded-interacting protein 1	161491	188523	196948	191291	157102	174105	154218	200417	154219	158157	299920	183361	141678	162701	150107	138132
P29590	P29590	PML_HUMAN	PML	Protein PML	61642.7	74225.3	51260.8		316177	456603	299043	310358	360827	332379	242530	376462	171529	189223	194499	269126
P29597	P29597	TYK2_HUMAN	TYK2	Non-receptor tyrosine-protein kinase TYK2	62185.1		57646.9	43800.8	59596.1	62150.6	82948.5	43473.8	77024.9	66983.1	111981	78262.6	90361.8		49592.8	71271.3
P29692	P29692	EF1D_HUMAN	EEF1D	Elongation factor 1-delta	420559	313811	409168	347797	471944	723272	578234	858556	805362	770407	433237	651107	196421	125400	328822	444792
P30040	P30040	ERP29_HUMAN	ERP29	Endoplasmic reticulum resident protein 29	67323.1	65306.5	20102.7	23428.2	44642.1	51006.2	48328.9	107964	130816	28929.2	34744.4	52148.3			50070.3	154698
P30044	P30044	PRDX5_HUMAN	PRDX5	Peroxiredoxin-5, mitochondrial					257745	433688	587967	450999	667481	660705	121611	556993				188623
P30048	P30048	PRDX3_HUMAN	PRDX3	Thioredoxin-dependent peroxide reductase, mitochondrial			172694	64483.1		95130.2	65991.6	84435.6								90169.3
P30050	P30050	RL12_HUMAN	RPL12	Large ribosomal subunit protein uL11	41315200	39037600	42589700	36242800	16905100	25788100	31414900	24475600	16941800	21466400	23893800	27367700	26221800	27023800	28208400	23424700
P30084	P30084	ECHM_HUMAN	ECHS1	Enoyl-CoA hydratase, mitochondrial			13380.7			71834		56994.4			56450.1	24712.9
P30101	P30101	PDIA3_HUMAN	PDIA3	Protein disulfide-isomerase A3					99148.8	130863	91256.8	289113	234956	93329.8		123546			115228	98709.2
P30153	P30153;P30154	2AAA_HUMAN	PPP2R1A	Serine/threonine-protein phosphatase 2A 65 kDa regulatory subunit A alpha isoform		69906.9			500892	774966	530238	797940	707243	641922	557698	676405				670836
P30154	P30154	2AAB_HUMAN	PPP2R1B	Serine/threonine-protein phosphatase 2A 65 kDa regulatory subunit A beta isoform						65084.4	98359.3	87798.5	130542	223058	84850.9	132637
P30260	P30260	CDC27_HUMAN	CDC27	Cell division cycle protein 27 homolog	221386	446881	239556	169591	488522	417057	463513	459974	612720	522740	438956	582899	280781		339365	331557
P30279	P30279	CCND2_HUMAN	CCND2	G1/S-specific cyclin-D2					358363	213424	109266	217338	488300	929209	428221	583349
P30414	P30414	NKTR_HUMAN	NKTR	NK-tumor recognition protein	181082	186320	173062	144533	275446	139273	223839	230173	306382	312756	357663	270270	321821	321369	241872	380296
P30530	P30530	UFO_HUMAN	AXL	Tyrosine-protein kinase receptor UFO					87267.6	35574	96649.8	122328	162288	123021	70944.9	81595.9			35468.1	63011.2
P30837	P30837	AL1B1_HUMAN	ALDH1B1	Aldehyde dehydrogenase X, mitochondrial					223730	218130	173255	238630			249869	184194
P30876	P30876	RPB2_HUMAN	POLR2B	DNA-directed RNA polymerase II subunit RPB2	996283	971488	919243	795287	1574090	1907910	1715680	1660010	2011710	2044920	1459930	1835690	1086740	1038790	1121220	1159180
P31025;Q5VSP4	Q5VSP4;P31025	LC1L1_HUMAN;LCN1_HUMAN	LCN1;LCN1P1	Lipocalin-1	217225	229835	129894	213871	180238	43871.8	178740	219266	236593	209743	73357.4	189136	318953	199538	435682	254751
P31151	P31151	S10A7_HUMAN	S100A7	Protein S100-A7	625970	537321	680679		242627	226603	353642	888805	655555	401529	173909	379368	268198	316900	506153	738204
P31350	P31350	RIR2_HUMAN	RRM2	Ribonucleoside-diphosphate reductase subunit M2					160661	268612	136873	212677	125157	130542	26642.8	47849.8
P31431	P31431	SDC4_HUMAN	SDC4	Syndecan-4	3754620	5056490	3635780	4210150	487093	295252	181304	308587	275145		357745	223663	1518880	1121970	1501250	2171120
P31689	P31689	DNJA1_HUMAN	DNAJA1	DnaJ homolog subfamily A member 1	489875	507932	504824	417067	608300	928361	859058	982259	1195640	1237580	971129	1653630	641210	561477	717633	850107
P31930	P31930	QCR1_HUMAN	UQCRC1	Cytochrome b-c1 complex subunit 1, mitochondrial	578840		253002		213485		320809	204265	234932	444865		433858				486306
P31942	P31942	HNRH3_HUMAN	HNRNPH3	Heterogeneous nuclear ribonucleoprotein H3	2706530	2556650	2038940	1831870	3552710	3168050	3271930	3987250	3577640	3686020	11795200	3749050	2433970	3714590	3515530	3516440
P31943	P31943	HNRH1_HUMAN	HNRNPH1	Heterogeneous nuclear ribonucleoprotein H	5362750	5062280	3995390	3826360	5799970	6542920	6404370	6061100	6774630	5878900	10838600	7647430	4330180	4732160	5893350	6540040
P31944	P31944	CASPE_HUMAN	CASP14	Caspase-14	963377	941380	677311	845890	1299060	694968	974073	1204050	1218270	1083940	199625	715866	1018480	1185610	1236140	1498500
P31946	P31946	1433B_HUMAN	YWHAB	14-3-3 protein beta/alpha					98996.7	313471	87741.2	191747	151386	201187	96838.8	91386.7			65775.4	66317
P31947	P31947	1433S_HUMAN	SFN	14-3-3 protein sigma	593672	542607	776997	531298	1163950	1561750	788881	1683390	990051	1488870	703002	1625960	841326		548405	693483
P31948	P31948	STIP1_HUMAN	STIP1	Stress-induced-phosphoprotein 1					127028	247398	144201	120328	122859	174807		113995
P31949	P31949	S10AB_HUMAN	S100A11	Protein S100-A11		204978			133232	214657	203112	269354	224767	152133		175052			111312	198697
P32119	P32119	PRDX2_HUMAN	PRDX2	Peroxiredoxin-2	1010310	1114060	819329	859016	1041870	596051	907763	973521	945042	906266	679667	685723	1143370	743414	1073690	975822
P32322	P32322;Q96C36	P5CR1_HUMAN	PYCR1	Pyrroline-5-carboxylate reductase 1, mitochondrial						119322	134765	174130	69983.9	174097	78217.9	157801
P32969	P32969	RL9_HUMAN	RPL9	Large ribosomal subunit protein uL6	7368270	8116000	8104000	8191170	3519460	3247200	4892130	4222950	2997210	4644690	6131370	4793830	6359800	5011160	5460760	4548160
P33176	P33176	KINH_HUMAN	KIF5B	Kinesin-1 heavy chain	527381	312009	238745	272429	362661	252595	346160	397818	369849	399852	231484	269924		550205	311716	404872
P33240	Q9H0L4;P33240	CSTF2_HUMAN	CSTF2	Cleavage stimulation factor subunit 2	334896	332578	506721	353976	902914	467658	908064	900776	965099	1088760	865781	763131	295837	250735	424717	445628
P33991	P33991	MCM4_HUMAN	MCM4	DNA replication licensing factor MCM4	289666	267898			448963	499036	481188	453549	573099	501576	773088	626525	289147	182501	309303	393889
P33992	P33992	MCM5_HUMAN	MCM5	DNA replication licensing factor MCM5	257331	243586	286018	267005	446105	468730	579633	657007	615742	675661	498094	688623	428660	369991	437154	405262
P33993	P33993	MCM7_HUMAN	MCM7	DNA replication licensing factor MCM7	457776	400834	482431	275102	1695410	1216020	2054080	1934450	1998600	2188690	1788090	1865840	806308	788909	840847	825809
P34741	P34741	SDC2_HUMAN	SDC2	Syndecan-2	1150950	1052560	813089	1062220	896097	892975	905891	621224	537644	502940	677181	640524	361247	438396	447561	490831
P34897	P34897	GLYM_HUMAN	SHMT2	Serine hydroxymethyltransferase, mitochondrial					81165.8		104189	107437	151664	127549	125976	146267
P34932	P34932	HSP74_HUMAN	HSPA4	Heat shock 70 kDa protein 4					177928	64945.2	145035		60819.9	178829		59492.8
P35030	P35030	TRY3_HUMAN	PRSS3	Trypsin-3	1757790	1070610	1030480	682703	1086800	868042	1083400	1500210	2067620	1167460	610353	1214170	1689730	1926190	1381760	1836310
P35052	P35052	GPC1_HUMAN	GPC1	Glypican-1	1090260	1084590	903258	874339	905564	919600	952617	829114	742665	826217	1612930	1064170	832996	937898	1137650	1380590
P35080	P35080	PROF2_HUMAN	PFN2	Profilin-2					232611	168469	375919	335401	512981	588964	304217	434711				67058
P35221	P35221	CTNA1_HUMAN	CTNNA1	Catenin alpha-1		67042.8	84290.1		230336	226819		229770	215799	180525	260334	183292		163176		205273
P35222	P35222	CTNB1_HUMAN	CTNNB1	Catenin beta-1	156315	318587	191542	93615.6	199137	171260	164381	203081	155030	204875	183061	163649	217770	146575	175109	198320
P35226	P35226	BMI1_HUMAN	BMI1	Polycomb complex protein BMI-1						118889			124015		111395	126724				88502
P35232	P35232	PHB1_HUMAN	PHB1	Prohibitin 1	402121	446505	541673	322402	364429	377866	439008	784160	510578	410181	235904	679307	347961	377362	566388	767675
P35249	P35249	RFC4_HUMAN	RFC4	Replication factor C subunit 4	640499	602813	767461	708797	442040	553037	636109	548508	790353	884027	458244	888646	560063	421634	569276	529487
P35250	P35250	RFC2_HUMAN	RFC2	Replication factor C subunit 2	1038740	1039070	1009250	960956	893292	869092	1080850	936147	1423540	1434240	1069140	1579520	1194590	818260	967149	958363
P35251	P35251	RFC1_HUMAN	RFC1	Replication factor C subunit 1	562482	586113	615888	655713	342612	436783	511232	410637	674716	688647	371475	823698	506163	372134	465805	360443
P35268	P35268	RL22_HUMAN	RPL22	Large ribosomal subunit protein eL22	6124250	7146900	6562710	8350890	3782720	4775870	5062700	3967810	2813660	5120880	10162200	6621060	4997590	5743050	5935340	4226950
P35527	P35527	K1C9_HUMAN	KRT9	Keratin, type I cytoskeletal 9	79939000	123748000	58467600	90465800	135669000	51970700	129881000	131572000	121378000	187916000	65548900	126284000	246369000	189965000	167431000	227694000
P35556	P35556	FBN2_HUMAN	FBN2	Fibrillin-2	258893	247144	253350	316994	446443	112951	205349	302611	731281	575225	1015080	677498	883961	1427390	785047	994116
P35568	P35568	IRS1_HUMAN	IRS1	Insulin receptor substrate 1									124333	190850	113073
P35579	P35579	MYH9_HUMAN	MYH9	Myosin-9	695322	1063660	1205550	800620	2769090	4808030	2110160	3254860	2603860	4026760	1974300	3185430	1797640	1470140	1602670	2079970
P35580	P35580	MYH10_HUMAN	MYH10	Myosin-10				531281	338503	335730	221853	293465	385558	570472	304507	417944	276438	139726	211428	225753
P35606	P35606	COPB2_HUMAN	COPB2	Coatomer subunit beta'	319296	276796	282101	260152	387350	453196	354251	360345	962525	791680	1172680	1067890	801106	703293	772209	1014940
P35611	P35611	ADDA_HUMAN	ADD1	Alpha-adducin										80450.3	42670.1
P35613	P35613	BASI_HUMAN	BSG	Basigin			298651	150794	1364310	575809	727345	2782460	368136	540226	678959	471849		89137.5	684858	535496
P35637	P35637	FUS_HUMAN	FUS	RNA-binding protein FUS						56499.3					93398.1					52935.7
P35658	P35658	NU214_HUMAN	NUP214	Nuclear pore complex protein Nup214		82959.5	92327		108870	184139	118277	124016	144442	179749	105942	81281			111282	125835
P35659	P35659	DEK_HUMAN	DEK	Protein DEK	106752	91454.2	132074	166240	99094.3	90272.1	103674	108054	76811	73627.7	92596.9	62587.2	87089.9		80805.4	162138
P35813	P35813	PPM1A_HUMAN	PPM1A	Protein phosphatase 1A	494825				164649	166478	349543	219300	238926	327616	275014	271408
P35908	P35908	K22E_HUMAN	KRT2	Keratin, type II cytoskeletal 2 epidermal	56829300	91845200	44300300	53356700	93633900	63817000	100333000	102953000	74950700	99480800	23879000	51184500	82256500	103245000	117811000	126364000
P35998	P35998	PRS7_HUMAN	PSMC2	26S proteasome regulatory subunit 7	1152500	1415450	1316880	1174600	1026220	1250320	1624320	1474640	1064330	1433280	734130	1367180	602732	392198	448754	567895
P36405	P36405	ARL3_HUMAN	ARL3	ADP-ribosylation factor-like protein 3						50979.1		26887.7		37374.8
P36542	P36542	ATPG_HUMAN	ATP5F1C	ATP synthase subunit gamma, mitochondrial	301785	351312	365515	424948	541687	440584	548968	793660	284856	462273	181601	463052			310374	474543
P36578	P36578	RL4_HUMAN	RPL4	Large ribosomal subunit protein uL4	84099300	82995600	76030300	70799600	45852100	50811000	66751700	52112100	41731600	51467500	52057700	63293000	63019700	59904300	61775100	54071400
P36873	P36873	PP1G_HUMAN	PPP1CC	Serine/threonine-protein phosphatase PP1-gamma catalytic subunit		94475.1	122055	81905.1	318649	529136	404183	379166	419927	308300	371369	277113	75754.6		81948.8	126376
P36915	P36915	GNL1_HUMAN	GNL1	Guanine nucleotide-binding protein-like 1						154614					102848
P36952	P36952	SPB5_HUMAN	SERPINB5	Serpin B5												42886.9	264351
P36954	P36954	RPB9_HUMAN	POLR2I	DNA-directed RNA polymerase II subunit RPB9	283407	503425	384625	234733		41983.7			32997.3	31751.1
P36957	P36957	ODO2_HUMAN	DLST	Dihydrolipoyllysine-residue succinyltransferase component of 2-oxoglutarate dehydrogenase complex, mitochondrial	33514.5		21911.8		102836	93799.9	78415.2	100417	35830.4	52848.6	43287.7	40963.3				38927
P37108	P37108	SRP14_HUMAN	SRP14	Signal recognition particle 14 kDa protein	1368350	1571120	1711210	1081310	492263	1361550	781604	649647	417077	445620	423306	491408	536517	664505	669243	831441
P37802	P37802	TAGL2_HUMAN	TAGLN2	Transgelin-2	145952	324342	421605	303744	548775	664898	525111	735427	423562	497257	207399	489238	354837	236315	285029	344536
P38117	P38117	ETFB_HUMAN	ETFB	Electron transfer flavoprotein subunit beta						68162.9				130829	72172.4	97133.1
P38159	P38159;Q96E39	RBMX_HUMAN	RBMX	RNA-binding motif protein, X chromosome	18757300	17914700	15051500	14252300	29259500	22101500	22813700	25754300	24756400	20363700	18965400	19257600	19086300	19314800	22931200	22031900
P38398	P38398	BRCA1_HUMAN	BRCA1	Breast cancer type 1 susceptibility protein	102440	82425.5	138226	107872	202617	93957.1	174112	138511	263643	182547	187393	219607	121522		87005	122638
P38432	P38432	COIL_HUMAN	COIL	Coilin	320661	389743	308277	272824	402776	445717	404906	408951	396541	324873	292778	360868	203267	252222	262469	266382
P38606	P38606	VATA_HUMAN	ATP6V1A	V-type proton ATPase catalytic subunit A					124309	180261	115654	120713	112178	150971	66245.8	131374
P38646	P38646	GRP75_HUMAN	HSPA9	Stress-70 protein, mitochondrial	2961240	3390680	3027480	3003610	4868420	4566510	4850540	4782890	4748220	4330020	4982790	4372780	2894430	2833690	2775270	3068710
P38919	P38919	IF4A3_HUMAN	EIF4A3	Eukaryotic initiation factor 4A-III	3311980	3126570	1975510	1744040	2766590	7476290	2727440	3564610	2607140	2452360	2605150	2278610	1775460	2025310	2704760	3058580
P38935	P38935	SMBP2_HUMAN	IGHMBP2	DNA-binding protein SMUBP-2	175188	188043	303480	396617	148371	88295.6	165611	117427	47585.3	93947.4	66713.5	77704.5	149048	61618.6	42397.5	75275
P38936	P38936	CDN1A_HUMAN	CDKN1A	Cyclin-dependent kinase inhibitor 1						726622	1190210		1208830	1954130	414645	1006340
P39019	P39019	RS19_HUMAN	RPS19	Small ribosomal subunit protein eS19	10867700	13269800	11120100	12030000	6160350	4996870	9136340	7746260	5089540	6555270	14142900	8444450	10009400	8827570	9859980	8197970
P39023	P39023	RL3_HUMAN	RPL3	Large ribosomal subunit protein uL3	58513200	58895800	61909400	63513900	33538300	40847000	55963700	39583700	35052800	47272300	41117600	52273900	52074200	40198500	51507900	46030000
P39656	P39656	OST48_HUMAN	DDOST	Dolichyl-diphosphooligosaccharide--protein glycosyltransferase 48 kDa subunit	279759	239543	354670	214507		336267	204642	512114	212211	140664	81731.6	263827		187730	176520	323161
P39748	P39748	FEN1_HUMAN	FEN1	Flap endonuclease 1					183256	390839	221005	271273	423817	656760	176550	466629
P40227	P40227;Q92526	TCPZ_HUMAN	CCT6A	T-complex protein 1 subunit zeta	353519	324324	420731	112667	584143	764763	600502	755773	959488	862194	377767	776627	222271	93581.1	387378	855502
P40429	Q6NVV1;P40429	RL13A_HUMAN	RPL13A	Large ribosomal subunit protein uL13	65131400	64830800	67072100	55863700	38965000	31317100	48736500	43068900	33368000	42534400	39600400	49584400	57438100	45566200	51878600	43387300
P40616	P40616	ARL1_HUMAN	ARL1	ADP-ribosylation factor-like protein 1						88871.5
P40692	P40692	MLH1_HUMAN	MLH1	DNA mismatch repair protein Mlh1					100501	94601.5	74223.9		105755	208552	168171	144533
P40926	P40926	MDHM_HUMAN	MDH2	Malate dehydrogenase, mitochondrial	37213.4	62689.4	49207.9	32624.5	182354	108629	147938	123003	207870	145653	82749.6	125032	130573		73407.6	171975
P40937	P40937	RFC5_HUMAN	RFC5	Replication factor C subunit 5	706033	658279	734156	583244	468827	575423	743861	603396	846543	922467	510308	901591	664611	421482	648844	600795
P40938	P40938	RFC3_HUMAN	RFC3	Replication factor C subunit 3	430882	478090	397194	368636	313005	436652	416675	428117	458670	602086	498084	677359	337062	243503	359018	450383
P40939	P40939	ECHA_HUMAN	HADHA	Trifunctional enzyme subunit alpha, mitochondrial	1675580	1627740	1261900	1128270	1286240	1837950	1430450	1210390	934171	1025350	1027700	997720	721655	505643	878390	1020270
P41091;Q2VIR3	Q2VIR3;P41091	IF2GL_HUMAN;IF2G_HUMAN	EIF2S3;EIF2S3B	Eukaryotic translation initiation factor 2 subunit 3	425460	363369	417583	247952	193685	232651	335759	375689	147943	168445	138245	205385	95531.8		221291	90421.4
P41212	P41212	ETV6_HUMAN	ETV6	Transcription factor ETV6	657807	518444	389594	487451	902325	446891	658697	827772	1337390	1151840	1088840	1073170	1039890	1304200	1307490	1408910
P41223	P41223	BUD31_HUMAN	BUD31	Protein BUD31 homolog	391607	384284	334036	285822	690876	524869	624061	628651	552907	581273	460300	499024	429352	392983	497542	432797
P41229	Q9BY66;P41229	KDM5C_HUMAN	KDM5C	Lysine-specific demethylase 5C					826352	832580	1200210	1176020	1186550	1092130	797248	1241720
P41252	P41252	SYIC_HUMAN	IARS1	Isoleucine--tRNA ligase, cytoplasmic	3698400	4320480	4314970	3037130	1324450	1922160	2030330	1815020	890809	1130040	538392	1179880	1716740	1662180	1955740	1327130
P41743	P41743	KPCI_HUMAN	PRKCI	Protein kinase C iota type					141909				302570	402983	333786	395110				316771
P42025	P61163;P42025	ACTY_HUMAN	ACTR1B	Beta-centractin					36468	179945	135907	128321		116706	440604	101218			32841.9
P42126	P42126	ECI1_HUMAN	ECI1	Enoyl-CoA delta isomerase 1, mitochondrial					196267	43714		150518	110797	97133.8	36306.9
P42166	P42166	LAP2A_HUMAN	TMPO	Lamina-associated polypeptide 2, isoform alpha	77426.4	92785.5	144582	90751.7	433823	462850	399733	472690	541757	527470	273859	425829	105338		63089.3	116456
P42224	P42224	STAT1_HUMAN	STAT1	Signal transducer and activator of transcription 1-alpha/beta	59214				218518	98073.3	220493	186861	183449	182472	82472.7	244648			76509.4	97610.9
P42285	P42285	MTREX_HUMAN	MTREX	Exosome RNA helicase MTR4	1477910	1310390	1075770	1061580	572593	827232	756630	698758	575679	648975	986262	820161	1296840	1245040	1360860	1415440
P42357	P42357	HUTH_HUMAN	HAL	Histidine ammonia-lyase	209673	143781	156394	65132.1	457070	152801	164218	226349	253207	267906	98968.9	112543	323056	210115	215613	296996
P42677	P42677;Q71UM5	RS27_HUMAN	RPS27	Small ribosomal subunit protein eS27	9661080	10574800	10167500	12232600	7651960	9303190	9015970	8483590	6243970	9141040	6114630	8412610	6629160	7136170	7842210	7079310
P42696	P42696	RBM34_HUMAN	RBM34	RNA-binding protein 34	585077	538956	602373	581012	648822	907451	710081	661638	635442	541005	484426	551931	460344	415904	454572	408168
P42704	P42704	LPPRC_HUMAN	LRPPRC	Leucine-rich PPR motif-containing protein, mitochondrial	141002	165071	112106	131496	329756	361441	304107	346133	304876	352516	325765	294862		200653	236865	142004
P42766	P42766	RL35_HUMAN	RPL35	Large ribosomal subunit protein uL29	43445400	41347100	42782300	32229800	17397400	22766100	29847500	20675900	21056200	23850800	29330000	30226200	26454900	25695400	33165600	25577000
P43121	P43121	MUC18_HUMAN	MCAM	Cell surface glycoprotein MUC18	49440.5		51013.7			75713.9		62688.9	47175.5		51043.6	47670.6			13512.9
P43243	P43243	MATR3_HUMAN	MATR3	Matrin-3	14702600	13420200	12084000	10969300	20249000	15909200	16827200	20138500	15175700	13632700	17332100	15526000	12095300	13911800	14575300	15850100
P43246	P43246	MSH2_HUMAN	MSH2	DNA mismatch repair protein Msh2					281841	334492	408870	363929	321114	502774	184567	375313
P43355	P43355	MAGA1_HUMAN	MAGEA1	Melanoma-associated antigen 1					576565	273584	443346	283671	411074	343893	171044	270463
P43356;P43360	P43360;P43356	MAGA2_HUMAN;MAGA6_HUMAN	MAGEA2;MAGEA6	Melanoma-associated antigen 2							36778.8
P43358	P43358;A2A368;P43361;P43363;O60732;O15480;Q96M61;A8MXT2;P43355	MAGA4_HUMAN	MAGEA4	Melanoma-associated antigen 4	379265	438476	460983	230696	1850100	2325300	1458740	2475610	1477310	2401210	925198	1503470	420590	531020	576801	648666
P43363	P43363	MAGAA_HUMAN	MAGEA10	Melanoma-associated antigen 10		97224.2			146571	134005	160031		319739	337382	425537	378285			239082
P43364	P43364	MAGAB_HUMAN	MAGEA11	Melanoma-associated antigen 11					385984	207864	375967	298568	611665	399607	516038	294206			126787
P43487	P43487	RANG_HUMAN	RANBP1	Ran-specific GTPase-activating protein					326445	427755	431570	275698	401785	628561	282729	312222
P43686	P43686	PRS6B_HUMAN	PSMC4	26S proteasome regulatory subunit 6B	647897	866521	870956	601180	715021	668439	1079430	1075140	754232	959686	453231	803094	537792	468941	348663	302221
P45880	P45880	VDAC2_HUMAN	VDAC2	Voltage-dependent anion-selective channel protein 2	589806	416415	763880	638600	1000430	1240970	561111	1444560	1594020	1351700	483518	904783	676969	606976	868084	965776
P45973	P45973	CBX5_HUMAN	CBX5	Chromobox protein homolog 5					1336380	1702110	1759320	2034790	2351530	2015250	1473620	3189910	3422780	94983.4	3927170	2302400
P45974	P45974	UBP5_HUMAN	USP5	Ubiquitin carboxyl-terminal hydrolase 5					416393	437067	559440	453650	591756	770485	252720	632672
P46013	P46013	KI67_HUMAN	MKI67	Proliferation marker protein Ki-67	21296700	20198400	25511200	24690700	21269200	23057900	28594400	22832400	16255300	17474900	11043400	14709000	12482300	10873500	12405500	11005700
P46019	P46019	KPB2_HUMAN	PHKA2	Phosphorylase b kinase regulatory subunit alpha, liver isoform				80162.1			49046				41496.8				44861.3	61267.5
P46060	P46060	RAGP1_HUMAN	RANGAP1	Ran GTPase-activating protein 1		966050	108951		289536	381261	165985	291544	320024	478158	199027	149522
P46063	P46063	RECQ1_HUMAN	RECQL	ATP-dependent DNA helicase Q1					566305	553842	676506	550575	333970	460988	272290	321712	76125.9		309399
P46087	P46087	NOP2_HUMAN	NOP2	28S rRNA (cytosine(4447)-C(5))-methyltransferase	2790800	2799130	2799180	2630640	2108140	2561340	2300900	2294460	3637050	3892680	3013780	3532680	3497530	3164440	3426520	3290690
P46199	P46199	IF2M_HUMAN	MTIF2	Translation initiation factor IF-2, mitochondrial					169427	66672.7	140092		185891	181666	95655.7	145571
P46736	P46736	BRCC3_HUMAN	BRCC3	Lys-63-specific deubiquitinase BRCC36					289642	193848	292429	309317	831234	537295	220053	533829	53950.7		943733
P46776	P46776	RL27A_HUMAN	RPL27A	Large ribosomal subunit protein uL15	191025000	194365000	198458000	249192000	114701000	83419300	123601000	126724000	88038400	98077500	115199000	123257000	183887000	158184000	133346000	117279000
P46777	P46777	RL5_HUMAN	RPL5	Large ribosomal subunit protein uL18	7795640	8371320	8901620	6694690	3225000	5805250	6217250	5071000	3220770	4751800	6054130	5730380	5394350	5040990	5898570	5257300
P46778	P46778	RL21_HUMAN	RPL21	Large ribosomal subunit protein eL21	28243000	28805300	31270500	35260700	22318300	11162400	29580100	19385500	17575300	23978300	22839100	22952700	34764400	26960700	29567500	18722500
P46779	P46779	RL28_HUMAN	RPL28	Large ribosomal subunit protein eL28	24907500	29764400	26422900	25259600	13123400	13248400	18702700	15394900	11205000	14596800	12693900	15638500	18655200	17370700	17947000	15226300
P46781	P46781	RS9_HUMAN	RPS9	Small ribosomal subunit protein uS4	64307300	71467400	70366300	70110900	37703500	36681200	52818600	41341500	25031200	35661300	41442800	44369500	54812700	45993400	53923500	43787600
P46782	P46782	RS5_HUMAN	RPS5	Small ribosomal subunit protein uS7	36079600	39937100	35348700	29476500	18839200	15459500	26635700	22893700	16614900	22528100	30146200	25802500	24439400	26315200	28109800	23055000
P46783	P46783	RS10_HUMAN	RPS10	Small ribosomal subunit protein eS10	1656230	2055920	1241670	968497	1030830	1255790	1571000	1089660	1000090	1195030	1743040	1389270	1040440	1077610	1344600	1165490
P46939	P46939	UTRN_HUMAN	UTRN	Utrophin	63759		123275		192762	176185	136581	272958	194326	254129	263543	281425			155874	100006
P46940	P46940	IQGA1_HUMAN	IQGAP1	Ras GTPase-activating-like protein IQGAP1	164133	177123	217690		246480	277716	207019	167923	276953	367518	588671	320425	192571		168824	206514
P47755	P47755	CAZA2_HUMAN	CAPZA2	F-actin-capping protein subunit alpha-2						91735.9		42357.8	84891.9
P47756	P47756	CAPZB_HUMAN	CAPZB	F-actin-capping protein subunit beta	234001	371035	432634	182242	335027	468336	337966	506637	522555	614323	377609	488853	209497	75092.1	304251	412030
P47897	P47897	SYQ_HUMAN	QARS1	Glutamine--tRNA ligase	905940	1001980	1024610	810559	272311	415247	312198	365535	264456	238769	178022	295760	363370	309714	344983	299621
P47914	P47914	RL29_HUMAN	RPL29	Large ribosomal subunit protein eL29	56856700	74777400	80014000	75387200	42166000	28064800	59895200	41308200	37293000	51621700	54163500	53995700	58193600	49897900	53824700	36961700
P47929	P47929	LEG7_HUMAN	LGALS7	Galectin-7	1310030	1550590	957447	1396580	1474930	761245	996006	2708790	1223970	1479840	243364	1519800	3372210	2772030	1940090	925147
P48047	P48047	ATPO_HUMAN	ATP5PO	ATP synthase subunit O, mitochondrial	321177	553295	708162	376235	582708	392204	626108	987484	706028	473799	316138	736591		302751	374011	712038
P48059	P48059	LIMS1_HUMAN	LIMS1	LIM and senescent cell antigen-like-containing domain protein 1					478225	512721	685513	654452	228750	367244		324372
P48444	P48444	COPD_HUMAN	ARCN1	Coatomer subunit delta					187404	184160	166684	213693		105873	194764				79270.3
P48509	P48509	CD151_HUMAN	CD151	CD151 antigen	184034	381802	349252	188778	388865	382139	274414	559514	238786	196161	50638.7	315491	120751		275923	291810
P48556	P48556	PSMD8_HUMAN	PSMD8	26S proteasome non-ATPase regulatory subunit 8	289344		418788		220162	375271	486509	364607	432120	414067		233092			125596	269723
P48634	P48634	PRC2A_HUMAN	PRRC2A	Protein PRRC2A	1229940	1310460	1227850	1731300	812629	666724	961466	808574	882337	863656	772111	807670	1361720	1339550	1031380	969276
P48643	P48643	TCPE_HUMAN	CCT5	T-complex protein 1 subunit epsilon	325107	276267	341794	248430	487855	586142	569017	766017	510803	724640	320394	559739	264937	126150	340487	398906
P48651	P48651	PTSS1_HUMAN	PTDSS1	Phosphatidylserine synthase 1	177235	131881	224395	245462		222758	158453	116494	120089	54296.6	142046	127961	186816		135740	121686
P48681	P48681	NEST_HUMAN	NES	Nestin		405504	144478	137771	271071	569039	174637	350821		186238			100885
P48729	P48729	KC1A_HUMAN	CSNK1A1	Casein kinase I isoform alpha	140410	183693	246799	162897	123002	117256		170905		248546	95418.4				141088	153873
P48730	P49674;P48730	KC1D_HUMAN	CSNK1D	Casein kinase I isoform delta	291571	300029	248541	492555	286616	232024	341964	265611	358859	309276	241364	211334	261713		337330	346517
P48739	P48739	PIPNB_HUMAN	PITPNB	Phosphatidylinositol transfer protein beta isoform						85098.7		98778.8		113205		107715			49741.9
P49005	P49005	DPOD2_HUMAN	POLD2	DNA polymerase delta subunit 2			30643.3		176275	103396	157628	164199	136979	222262	147997	160049
P49116	P49116	NR2C2_HUMAN	NR2C2	Nuclear receptor subfamily 2 group C member 2					272307	239027	266309	351766	342347	348260	169457	287097
P49189	P49189	AL9A1_HUMAN	ALDH9A1	4-trimethylaminobutyraldehyde dehydrogenase				63585.1	80959.6	89862.8	94844.7	82503.7	154456	107431		84516.1	73722.9	45009	82793	105726
P49207	P49207	RL34_HUMAN	RPL34	Large ribosomal subunit protein eL34	47121500	52452300	44018300	50996600	24697700	24677000	36375000	28792800	21521200	30795100	27798700	31609000	38726100	31492800	34291600	28896200
P49321	P49321	NASP_HUMAN	NASP	Nuclear autoantigenic sperm protein		140419	100632	38842.6	309142	240213	266945	268053	345740	405516	71452.3	222006			280921	290022
P49327	P49327	FAS_HUMAN	FASN	Fatty acid synthase	258397	329378	244896	303018	938297	1078930	961931	1226420	1020020	1434900	567332	922531	353440	192577	289814	385218
P49368	P49368	TCPG_HUMAN	CCT3	T-complex protein 1 subunit gamma	397387	376633	409383	308561	814978	1062920	833144	1189750	1001450	1297760	645783	941836	300585	305606	472848	516905
P49406	P49406	RM19_HUMAN	MRPL19	Large ribosomal subunit protein bL19m	1196170	1187910	922575	1144420	2711740	1498390	2067900	2185000	2519930	2190870	3968150	2417710	2473740	2878660	2264880	2258780
P49411	P49411	EFTU_HUMAN	TUFM	Elongation factor Tu, mitochondrial	748451	691016	769556	707781	991286	1006210	1170390	1139300	982761	890203	969369	1042350	656243	736849	780510	939471
P49454	P49454	CENPF_HUMAN	CENPF	Centromere protein F	85417.8		109379	124303	144132	115933	221556	273524	264215	334720	137747	277198	121130	85634.1	221776	144766
P49458	P49458	SRP09_HUMAN	SRP9	Signal recognition particle 9 kDa protein	394836	405476	463661	503513	121353	695159	278736	273583		105647	47226	113578		88065.4	235904	314474
P49588	P49588	SYAC_HUMAN	AARS1	Alanine--tRNA ligase, cytoplasmic					363911	459564	637013	516281	491504	532685	194813	425240		101250
P49591	P49591	SYSC_HUMAN	SARS1	Serine--tRNA ligase, cytoplasmic						180772	227130		152882	168460	121739	145871
P49642	P49642	PRI1_HUMAN	PRIM1	DNA primase small subunit						63936.5	97608.8		132115	92541.2
P49711	P49711	CTCF_HUMAN	CTCF	Transcriptional repressor CTCF	2277610	2327380	2005510	2110710	2704290	1814010	2610190	2346210	2260160	2312140	2477830	2656740	2490630	2471930	2840130	2419700
P49736	P49736	MCM2_HUMAN	MCM2	DNA replication licensing factor MCM2			155225		167987	152708	176555	232915	269303	274848	436856	271327	142605		178895	319744
P49750	P49750	YLPM1_HUMAN	YLPM1	YLP motif-containing protein 1	919428	874538	855454	901672	1675340	1022550	1286910	1385310	2076000	1727100	3839440	1867430	1213360	1344300	1440890	1361600
P49754	P49754	VPS41_HUMAN	VPS41	Vacuolar protein sorting-associated protein 41 homolog						146222								213350
P49755	P49755	TMEDA_HUMAN	TMED10	Transmembrane emp24 domain-containing protein 10	5100670	3202870	1958160			3528930	3968020	1403970	3051460	4070700		7730800			5394140	6178200
P49756	P49756	RBM25_HUMAN	RBM25	RNA-binding protein 25	835682	849667	792326	839564	1351580	1016990	1107920	1333060	1370540	1351150	1325430	1315380	1209480	1127310	1183120	1153030
P49757	P49757	NUMB_HUMAN	NUMB	Protein numb homolog	129621	148254	119421		141521	45278.6	126900	143249	154417	148619	182121	72346.9		291827	127615	106364
P49760	P49760	CLK2_HUMAN	CLK2	Dual specificity protein kinase CLK2	147142	53202.1	65807.7			107269	95570.8	170287	163234	97412.3	108535	48071.1	543809			171672
P49761	P49761	CLK3_HUMAN	CLK3	Dual specificity protein kinase CLK3	167599	229408		119455	139090	150044	196157		213201	241398	123265	201436			225415	229576
P49790	P49790	NU153_HUMAN	NUP153	Nuclear pore complex protein Nup153			56513.1	45831.7	172152	157365	83833.6	130399	112781	118328	83980.2	56383.8			93497.1	62108.9
P49792	P49792	RBP2_HUMAN	RANBP2	E3 SUMO-protein ligase RanBP2	137387	153476	162777	165910	415351	534650	305382	459588	506115	565147	342244	318495	100249	183636	209543	240055
P49848	P49848	TAF6_HUMAN	TAF6	Transcription initiation factor TFIID subunit 6					423325	79329	284216	446161	182084	351707	178621	205888	1234330		308043	219635
P49862	P49862	KLK7_HUMAN	KLK7	Kallikrein-7			140447				152718	197754	223136	227279				262221	330692	277629
P49915	P49915	GUAA_HUMAN	GMPS	GMP synthase [glutamine-hydrolyzing]					699058	476645	837851	736419	1269980	1658940	688239	1229770
P49916	P49916	DNLI3_HUMAN	LIG3	DNA ligase 3					102976	122014	182723	143630	333808	359974	185537	333019	119304		134811	180581
P49959	P49959	MRE11_HUMAN	MRE11	Double-strand break repair protein MRE11	48823.1		259425		111676	139325	142676	113048	201996	168935	258703	156729	150192		142918
P50395	P50395;P31150	GDIB_HUMAN	GDI2	Rab GDP dissociation inhibitor beta		136984			115097	191007		160854	107257	41365.2						128232
P50402	P50402	EMD_HUMAN	EMD	Emerin	728455	548726	836772	1035150	1588600	1529160	1228310	1299510	1698590	1694790	1504890	1588410	1349020	913609	1257770	1207050
P50454	P50454	SERPH_HUMAN	SERPINH1	Serpin H1					113559	141301	80778.8	99392.3	72082.5		28712.5	57929.1
P50479	P50479	PDLI4_HUMAN	PDLIM4	PDZ and LIM domain protein 4					123721	239059	93310.8	254917	178527	156439
P50502;Q8IZP2;Q8NFI4	Q8IZP2;P50502;Q8NFI4	F10A1_HUMAN;F10A5_HUMAN;ST134_HUMAN	ST13;ST13P4;ST13P5	Hsc70-interacting protein						49931.2
P50552	P50552	VASP_HUMAN	VASP	Vasodilator-stimulated phosphoprotein			131494		180605	244529		359470	260813	144715
P50570;Q05193	P50570;Q05193	DYN1_HUMAN;DYN2_HUMAN	DNM1;DNM2	Dynamin-2					90231.6	82837.2		89857.7	26998.9	96198.9	20557.2
P50750	P50750	CDK9_HUMAN	CDK9	Cyclin-dependent kinase 9	143757	222607	137767	186352	218889	220314	296867	231997	297138	364261	346555	287140	186094	77027.3	256468	183213
P50914	P50914	RL14_HUMAN	RPL14	Large ribosomal subunit protein eL14	60952000	72929900	60908700	48773500	31153800	28073800	44745500	37118100	27006600	36999200	32685900	40591200	48340000	42164800	50573900	35963300
P50990	P50990	TCPQ_HUMAN	CCT8	T-complex protein 1 subunit theta	447489	611849	558270	381037	1243230	1852470	927420	1690110	1089520	1719420	641466	945432	478769	386111	694095	671657
P50991	P50991	TCPD_HUMAN	CCT4	T-complex protein 1 subunit delta	273800	297803	253517	221321	352549	478124	327874	529544	435331	652256	222480	454976	164420	96710.1	341486	340924
P50995	P50995	ANX11_HUMAN	ANXA11	Annexin A11	26015.5				161520	177384	233108	239976	97524	125686	51307.2	75020.6				50372.3
P51114	P51114	FXR1_HUMAN	FXR1	RNA-binding protein FXR1	2574770	2335180	2713310	2206160	2148630	2835710	2974660	2795020	3471860	4100260	5512450	4644950	2344730	2063040	2881790	2855980
P51116	P51116	FXR2_HUMAN	FXR2	RNA-binding protein FXR2	439995	560551	493210	491880	313672	359753	473804	433379	393834	366480	435095	480623	303773	281583	380072	323115
P51148	P51148	RAB5C_HUMAN	RAB5C	Ras-related protein Rab-5C	179227	190399	300711	135985	189893	345652	201898	344235	187830	171257	183927	196194	193105		137621	194896
P51149	P51149	RAB7A_HUMAN	RAB7A	Ras-related protein Rab-7a	354648	359597	480261	342352	350864	420923	311037	531967	627094	503909	164364	659525	460071	224771	704178	641122
P51153	P51153;O95716;P20337;Q96E17;P20336;P61006;Q92930	RAB13_HUMAN	RAB13	Ras-related protein Rab-13	418747	753681	1213040	846393	1346260	849736	1264770	1820480	1166300	1101870	581517	1048000	793400	687586	637214	1064710
P51398	P51398	RT29_HUMAN	DAP3	Small ribosomal subunit protein mS29	3760570	3082180	2426920	2222020	3319210	4429760	3717220	3721490	3809590	3405230	6183010	4579050	3224920	3167000	4078610	4943950
P51451	Q8IZL9;P51451;P11362;Q9UPZ9;P06239;P20794;P07947;P08631;P22607;P21802;P06241;P07948;P22455;P09769	BLK_HUMAN	BLK	Tyrosine-protein kinase Blk	853851		766057	849343	155345			168624
P51452	P51452	DUS3_HUMAN	DUSP3	Dual specificity protein phosphatase 3					66829.6	124669	137085	75359.4	73560.7	209634		125816
P51531	P51531	SMCA2_HUMAN	SMARCA2	Probable global transcription activator SNF2L2	61287	50528.4	83354.3	41351.2		59200.7		58695.9	57952.4	76854.1	119123	73066.2	70492.9		67394.4
P51532	P51531;P51532	SMCA4_HUMAN	SMARCA4	Transcription activator BRG1	933166	941392	986231	1039510	1065930	879557	1292270	1209790	1197320	1214390	928550	1269920	924761	1198000	1083710	1054850
P51571	P51571	SSRD_HUMAN	SSR4	Translocon-associated protein subunit delta	197511	230305	314770	213011	172112	226108	224419	303356	226797	148572	147503	222168	150306	125947	223887	241242
P51572	P51572	BAP31_HUMAN	BCAP31	B-cell receptor-associated protein 31	212170	198721	300181	120289	155354	186035	173054	329102	182507	188786		290425	128758	93013.3		277061
P51610	P51610	HCFC1_HUMAN	HCFC1	Host cell factor 1	344828	473950	348502	364161	542987	401731	666030	571198	556713	527177	452891	558807	238181	318885	402046	293762
P51617	P51617	IRAK1_HUMAN	IRAK1	Interleukin-1 receptor-associated kinase 1					271428	161558	428923	281935	482948	296202	77677	318592
P51648	P51648	AL3A2_HUMAN	ALDH3A2	Aldehyde dehydrogenase family 3 member A2	399651	775401	410760		475423	324542	520145	595735	524684	646995	328808	531479			496633	584166
P51659	P51659	DHB4_HUMAN	HSD17B4	Peroxisomal multifunctional enzyme type 2	99866.3		55500.3			171970	88330.3	172458	200963	99754.4	102979	194020		143430	73063.8	124639
P51665	P51665	PSMD7_HUMAN	PSMD7	26S proteasome non-ATPase regulatory subunit 7	71602	87077	65628.4	72126.4		217951	57663.1	81790.7		38552.4
P51693	P51693	APLP1_HUMAN	APLP1	Amyloid beta precursor like protein 1	4883140	4595050	6380410	5140170	4509460	7385660	4682080	6733660	4502290	4914270	8055140	6457670	7276330	5083420	5073640	10401900
P51784	P51784	UBP11_HUMAN	USP11	Ubiquitin carboxyl-terminal hydrolase 11	323699				250749	181017	284979	223775	218540	341779	112935	296484				23880.6
P51812;Q15418;Q9UK32	Q15418;P51812;Q9UK32	KS6A1_HUMAN;KS6A3_HUMAN;KS6A6_HUMAN	RPS6KA1;RPS6KA3;RPS6KA6	Ribosomal protein S6 kinase alpha-3					104185	30028.1	58510.9		30207.5	80276.7
P51843	P51843	NR0B1_HUMAN	NR0B1	Nuclear receptor subfamily 0 group B member 1									101726		87591.1	124866
P51911	P51911	CNN1_HUMAN	CNN1	Calponin-1	181040	232332	368199	195738	190127	149678	131407	273843	215549	268082		145639		94268.3	165593	218648
P51991	P51991	ROA3_HUMAN	HNRNPA3	Heterogeneous nuclear ribonucleoprotein A3	16678400	14889800	14154100	13903600	21922000	49719600	18997800	24130700	24693200	18493000	24756900	19613100	13305800	20301100	19613900	22705200
P52209	P52209	6PGD_HUMAN	PGD	6-phosphogluconate dehydrogenase, decarboxylating					104325	98815.9	134498	160794	102604	178929	40100.4	83380				67831.7
P52272	P52272	HNRPM_HUMAN	HNRNPM	Heterogeneous nuclear ribonucleoprotein M	28273300	26368600	22477800	22688200	27581700	21193000	23555100	25553800	22355200	21774200	13013800	19961100	21719300	22002500	26813800	26374700
P52292	P52292	IMA1_HUMAN	KPNA2	Importin subunit alpha-1	642106	773814	648288	732136	940346	1208470	1151170	1001490	1052970	1232710	857504	1062950	762849	420860	682093	627610
P52294	P52294	IMA5_HUMAN	KPNA1	Importin subunit alpha-5	372777	667230	660950	484782	760797	692488	948752	1071730	874833	1121770	1181570	1008820	666843	207603	490759	636138
P52298	P52298	NCBP2_HUMAN	NCBP2	Nuclear cap-binding protein subunit 2	233149	450542	154262	214225	272351	360899	345601	279276	260753	275344	560335	431799	408744	482654	420403	329353
P52434	P52434	RPAB3_HUMAN	POLR2H	DNA-directed RNA polymerases I, II, and III subunit RPABC3		127916				306541	128256	48244.8	224407	143653	256437	195658			148931	133987
P52594	P52594	AGFG1_HUMAN	AGFG1	Arf-GAP domain and FG repeat-containing protein 1						101714	107278	64620.8		63969.6
P52597	P52597	HNRPF_HUMAN	HNRNPF	Heterogeneous nuclear ribonucleoprotein F	10103500	10430400	10203500	8539240	8536770	11799200	10143800	10689800	7899670	8083390	8494110	8752960	6607890	7066680	7865450	8736070
P52701	P52701	MSH6_HUMAN	MSH6	DNA mismatch repair protein Msh6	418000	435459	465553	390301	1960050	1570290	2187710	2106600	2752400	3255020	1624610	3076350	331206	288447	471901	446119
P52732	P52732	KIF11_HUMAN	KIF11	Kinesin-like protein KIF11					293193	110720	171352	246267	344219	263676	76943.3	210301
P52742;Q9UJW8	P52742;Q9UJW8	ZN135_HUMAN;ZN180_HUMAN	ZNF135;ZNF180	Zinc finger protein 135		146237									182060				129314	122728
P52746	P52746	ZN142_HUMAN	ZNF142	Zinc finger protein 142	61002.4	100362	80380	110899	74075.3	48255	66006.6	34116.5	52811.6	78650.6	97445.1	93214.8			74313.5	81256.8
P52756	P52756	RBM5_HUMAN	RBM5	RNA-binding protein 5	1414530	901072	1024020	970257	1097670	709632	973973	1134330	1242750	1055210	1169800	1096100	1204360	1226500	1286650	1569250
P52815	P52815	RM12_HUMAN	MRPL12	Large ribosomal subunit protein bL12m	502542	581933	313636	255873	974985	478032	494196	663884	1223130	899578	1276950	727034	562683	864206	917947	1260480
P52907	P52907;P47755	CAZA1_HUMAN	CAPZA1	F-actin-capping protein subunit alpha-1	417992	394101	519522	254781	929049	2087940	687781	1412550	1503650	1524890	1208140	1172030	962795	849968	889494	1240220
P52948	P52948	NUP98_HUMAN	NUP98	Nuclear pore complex protein Nup98-Nup96	148466	173553	214685	155945	468806	506560	435100	501331	488684	644218	355333	307146	199794		259717	226284
P53350	P53350	PLK1_HUMAN	PLK1	Serine/threonine-protein kinase PLK1	334849	358460	324027	342579	451309	394882	541785	470205	597529	442912	393615	495756			340832
P53396	P53396	ACLY_HUMAN	ACLY	ATP-citrate synthase						74860.6	50140.4	62064.9	78789.4	60034.4	52917.9	36045.5				32612.7
P53582	P53582	MAP11_HUMAN	METAP1	Methionine aminopeptidase 1					70119.3	109002	120406	199081	89189.1	209513	51043.5	89583.8
P53611	P53611	PGTB2_HUMAN	RABGGTB	Geranylgeranyl transferase type-2 subunit beta					51786.3	155900	106250	94717.8	104209	99838.1		38524.1
P53618	P53618	COPB_HUMAN	COPB1	Coatomer subunit beta					192266	176122	54421.4	87670.8	139535	70541.5	98158.5	61503.2
P53621	P53621	COPA_HUMAN	COPA	Coatomer subunit alpha	593362	629292	639947	522933	1096270	818581	1014070	1024040	2166060	1921030	2906230	2113470	1948900	1957240	2202950	2364830
P53634	P53634	CATC_HUMAN	CTSC	Dipeptidyl peptidase 1	119233			96274.4	95535.2	56820.9	80756.4		57167.5	87624.2	38581.4	57138	95386.5	129049	146962	108889
P53803	P53803	RPAB4_HUMAN	POLR2K	DNA-directed RNA polymerases I, II, and III subunit RPABC4	1090880	1073390	1238000	1107080	2145090	1336730	1661880	1834710	2254530	1842870	1245380	906155	1630940	637596	1247680	1433950
P53814	P53814	SMTN_HUMAN	SMTN	Smoothelin	398569	496888	362470	391781	151231	220931	254092	139472	256902	232282	247685	205500	375676	277529	159725	239857
P53985	P53985	MOT1_HUMAN	SLC16A1	Monocarboxylate transporter 1							89540.7						253375			209709
P53990	P53990	IST1_HUMAN	IST1	IST1 homolog			97438.5		87786.1	59049.1		158029	82511.9	171461					95452.3	69590.1
P53992	P53992	SC24C_HUMAN	SEC24C	Protein transport protein Sec24C					180462	124940	119809	190752	122900	133924	113395	105521
P54105	P54105	ICLN_HUMAN	CLNS1A	Methylosome subunit pICln					176576	159047	207277	203787	273144	342444	181192	238092			44203.7
P54132	P54132	BLM_HUMAN	BLM	RecQ-like DNA helicase BLM	274908	260309	271681	321808	291278	150168	305796	236023	309664	300187	456089	320677	221109	364566	300819	277921
P54136	P54136	SYRC_HUMAN	RARS1	Arginine--tRNA ligase, cytoplasmic	1880640	2177660	1988040	1745410	479716	1008090	900143	835904	420127	654684	401141	633930	811421	868937	752113	694280
P54198	P54198	HIRA_HUMAN	HIRA	Protein HIRA	34932.7	79150.1	63334.7		116921	143480	116722	148509	113883	156520	163949	117894		31664.6	49494	51862.4
P54252	P54252	ATX3_HUMAN	ATXN3	Ataxin-3					105923	173588	135068	142839	73286.5	105611	86205.1	89781.8
P54274	P54274	TERF1_HUMAN	TERF1	Telomeric repeat-binding factor 1	50812.7		69690.2	81070.7		66595.7	89762.7	67174	128121	136663	65575.3	163281			120835
P54577	P54577	SYYC_HUMAN	YARS1	Tyrosine--tRNA ligase, cytoplasmic						103372	47294.5			96030.9
P54578	P54578	UBP14_HUMAN	USP14	Ubiquitin carboxyl-terminal hydrolase 14					71815.5	120763	113218	113243	103103	145779	112497	145585
P54619	P54619	AAKG1_HUMAN	PRKAG1	5'-AMP-activated protein kinase subunit gamma-1						246328	266663	612187			97760.1
P54886	P54886	P5CS_HUMAN	ALDH18A1	Delta-1-pyrroline-5-carboxylate synthase	117987	173597	132993	89938.2	444073	314905	285312	375647	438930	417607	569045	354737	293586		260037	325343
P54920	P54920	SNAA_HUMAN	NAPA	Alpha-soluble NSF attachment protein						31107.8					29143.1
P55001	P55001	MFAP2_HUMAN	MFAP2	Microfibrillar-associated protein 2					79721.8						67421.2	37601.4	89522.4		71612.1	123510
P55036	P55036	PSMD4_HUMAN	PSMD4	26S proteasome non-ATPase regulatory subunit 4	242271	323105	377392	400445	232912	333868	439813	353107	289631	288894	146630	315935			54975.4	111941
P55060	P55060	XPO2_HUMAN	CSE1L	Exportin-2				251980000	547363	515500	517973	730328	441518	691808	487613	415163		381661000	200561	246207
P55072	P55072	TERA_HUMAN	VCP	Transitional endoplasmic reticulum ATPase	2284390	2538880	1851160	1727270	1946420	2982860	3080230	2958870	4217590	4253250	2984950	4472390	3034070	3101810	3003290	3611530
P55081	P55081	MFAP1_HUMAN	MFAP1	Microfibrillar-associated protein 1	1868400	1699110	1479650	1381810	3036500	1887470	2280380	2308250	2503240	1984990	1948800	1811070	1533860	1532330	1889920	2365390
P55084	P55084	ECHB_HUMAN	HADHB	Trifunctional enzyme subunit beta, mitochondrial	3242540	2423000	2195850	2379490	1922830	3566910	2107690	1763280	1223100	1266070	1368600	1508150	1430910	1525720	1587450	2047980
P55197	P55197	AF10_HUMAN	MLLT10	Protein AF-10					225091	58087.7	220749		160666	203023
P55198	P55198	AF17_HUMAN	MLLT6	Protein AF-17	84113.2	78113.5	86361.7		85062.5	110963	145433	88152.5	102490	54759.8	80012	83497	62633.1		57461.6	31197.6
P55199	P55199	ELL_HUMAN	ELL	RNA polymerase II elongation factor ELL	266772	274915	328268	375543	594526	350494	511335	456164	581940	645772	720515	705720	371122	488716	364621	394021
P55201	P55201	BRPF1_HUMAN	BRPF1	Peregrin	278410	333386	381562	141626	391788	421736	457482	288847	460163	416870	601367	533901	386600	501274	420165	382458
P55209	P55209	NP1L1_HUMAN	NAP1L1	Nucleosome assembly protein 1-like 1	104136	129562	94552.1	41190.4		157398	161241	100053	131365	108743	163337	126547
P55210	P55210	CASP7_HUMAN	CASP7	Caspase-7					298643	108202	262709	178866	106622	154400	44722.1	101106
P55265	P55265	DSRAD_HUMAN	ADAR	Double-stranded RNA-specific adenosine deaminase	2070670	1912820	1756860	1661700	3924660	2390390	2743130	3154620	3744300	3178370	2420220	3049710	2185300	2254560	2658620	2850950
P55735	P55735	SEC13_HUMAN	SEC13	Protein SEC13 homolog					218560	806832	372841	424289	509900	473113		320687				263700
P55769	P55769	NH2L1_HUMAN	SNU13	NHP2-like protein 1	1328100	1258770	1344400	1059690	749099	1725370	1314130	897412	1023050	1069820	790189	981748	535146	442368	713576	865091
P55795	P55795	HNRH2_HUMAN	HNRNPH2	Heterogeneous nuclear ribonucleoprotein H2	1590150	1736360	1352300	1125320	1616740	1970270	1936660	2147670	1952470	1822120	3673120	2386190	991412	1161030	1533750	1796000
P55884	P55884	EIF3B_HUMAN	EIF3B	Eukaryotic translation initiation factor 3 subunit B	264929	350189	230958	191757	364111	734280	340028	462088	592118	680888	840710	706007	358553	298352	315161	532670
P56134	P56134	ATPK_HUMAN	ATP5MF	ATP synthase subunit f, mitochondrial	64604.6	63349.1	127382		47895.4	119149		179810	117241	78331.7	63186.8	76579.3				47248.6
P56182	P56182	RRP1_HUMAN	RRP1	Ribosomal RNA processing protein 1 homolog A	1017870	960207	1053030	1160410	730633	1129970	893448	985315	785343	1039200	566460	646005	1141670	833103	1078730	873331
P56192	P56192	SYMC_HUMAN	MARS1	Methionine--tRNA ligase, cytoplasmic	1262680	1353260	1289640	1043630	445438	616209	842956	680149	499859	602801	285100	559949	415599	291415	465047	391003
P56537	P56537	IF6_HUMAN	EIF6	Eukaryotic translation initiation factor 6	890488	1001050	1081560	517839	992025	1932940	1042480	800437	743700	1538840	782367	901521	1170120	772240	1026990	988679
P56545	P56545;Q13363	CTBP2_HUMAN	CTBP2	C-terminal-binding protein 2	269184	301351	246104		584468	352878	380646	696692	660518	544376	385342	387125			175085	266252
P56556	P56556	NDUA6_HUMAN	NDUFA6	NADH dehydrogenase [ubiquinone] 1 alpha subcomplex subunit 6			41133.8		119844	113539	147714	124351		130306	77977.4	129926
P57071	P57071	PRD15_HUMAN	PRDM15	PR domain zinc finger protein 15	131655	179696	154870	138168	203279	89078	213172	164628	166845	192567	185660	224712	178648	128479	254601	211689
P57088	P57088	TMM33_HUMAN	TMEM33	Transmembrane protein 33	440441	530787	692130	540423	713226	929515	769752	1882460	641403	623865	425814	1152440	768055	411951	699627	858138
P57678	P57678	GEMI4_HUMAN	GEMIN4	Gem-associated protein 4	294433	229553	289050	208746	407889	564517	457779	453088	525499	575812	474603	586211	223555	208344	245516	233307
P57723	P57723	PCBP4_HUMAN	PCBP4	Poly(rC)-binding protein 4					337210	238911	245718	245244	493443	476515	222263	298799
P57737	P57737	CORO7_HUMAN	CORO7	Coronin-7					58661.1		80476.7	117786		84936.6
P57740	P57740	NU107_HUMAN	NUP107	Nuclear pore complex protein Nup107	222205	262446	250040	156681	771527	827419	655218	1045670	798507	1016090	320049	586559	157619	153636	327021	351052
P58317	Q5TYW1;P17032;P17027;Q8N883;P17036;P17023;Q96NJ6;Q4V348;Q9P0L1;P15622;Q5MCW4;Q86W11;A0A087WUV0;Q8NF99;P58317;Q9HBT8;Q6ZMS4;P0CG24	ZN121_HUMAN	ZNF121	Zinc finger protein 121	81334.6	91604.5	82240.3	61808.1	69918.5	44535.8	87263.5	104753	49579.2	82635.1		138442			62248.8
P59190	P59190	RAB15_HUMAN	RAB15	Ras-related protein Rab-15	459209	419922	619289	451178	620038	548823	428963	935107	256603	500000	398336	225544	354607	186250	527078	365654
P59665;P59666	P59666;P59665	DEF1_HUMAN;DEF3_HUMAN	DEFA1;DEFA3	Neutrophil defensin 1	495018		665463		421791	434504	315934	1021380	1078280	766816	199603	428781	237805	601211	524242	17506600
P59998	P59998	ARPC4_HUMAN	ARPC4	Actin-related protein 2/3 complex subunit 4	64975.1	103340	99885.9		183115	514446	95939.2	204546	269186	172292	80254.2	113157	237047		132531	114216
P60174	P60174	TPIS_HUMAN	TPI1	Triosephosphate isomerase	264662	402752	191749		775599	626003	431603	426165	593107	728464	393831	467953	765872	693089	547663	490267
P60228	P60228	EIF3E_HUMAN	EIF3E	Eukaryotic translation initiation factor 3 subunit E	420007	401312	385743	313324	584435	508244	649957	801713	759345	776115	1167520	652876	379017	213502	652551	474981
P60468	P60468	SC61B_HUMAN	SEC61B	Protein transport protein Sec61 subunit beta	1128740	1100910	1275390	1130460	1554280	1229110	1708340	2185300	1937800	1624720	1130400	1976920	2184510	759394	2122550	2328380
P60660	P60660	MYL6_HUMAN	MYL6	Myosin light polypeptide 6	632682	626604	585839	476756	2024980	5926320	2167700	2034180	2173490	3587280	1887440	3056720	1450360	738220	1212220	2083030
P60709	P63261;P60709	ACTB_HUMAN	ACTB	Actin, cytoplasmic 1	17214100	22654600	28450200	13206900	68090600	139661000	36922400	77702000	73467200	108007000	48002600	74956600	40521100	34392600	43027600	55561800
P60842	P60842;Q14240	IF4A1_HUMAN	EIF4A1	Eukaryotic initiation factor 4A-I	435289	623918	597022	413479	2089270	2815200	1406350	3025620	1244060	2413580	714302	899575	574616	674144	740004	659108
P60866	P60866	RS20_HUMAN	RPS20	Small ribosomal subunit protein uS10	20971200	25298200	19545200	18260100	13639100	8173100	17081100	12360600	9034980	13144700	17172900	14313900	16893400	14356600	15976500	12583700
P60900	P60900	PSA6_HUMAN	PSMA6	Proteasome subunit alpha type-6	49402.2	55122.2	73728.4	59086.3	103281	100489	63178.4	91110.1		77415.3		63580.3			89482.8	56009.2
P60953	P60953	CDC42_HUMAN	CDC42	Cell division control protein 42 homolog	102774	117867	121081	90088.8	236325	244635	249367	322950	265301	275353	253033	278842	198744	110791	173431	199095
P60981	P60981	DEST_HUMAN	DSTN	Destrin					510442	400909	692508	551016	425264	580925		344732
P61011	P61011	SRP54_HUMAN	SRP54	Signal recognition particle subunit SRP54		417338			109439	132457		264561		246764		222959				226243
P61019	P61019	RAB2A_HUMAN	RAB2A	Ras-related protein Rab-2A	221648	319837	420272	227366	121008	324553	280833	263366	234330	215055	163730	233588		41519.1	272245	258940
P61026	P61026	RAB10_HUMAN	RAB10	Ras-related protein Rab-10				119614	172144	163314	92549.9	187589	85361.2	54725.2
P61077;P62837	P62837;P61077	UB2D2_HUMAN;UB2D3_HUMAN	UBE2D2;UBE2D3	Ubiquitin-conjugating enzyme E2 D3						53031.3		30156.7
P61106	P61106	RAB14_HUMAN	RAB14	Ras-related protein Rab-14		23609.3	101435			95879.8		99284.5		42107.9	114457	128510
P61158	P61158	ARP3_HUMAN	ACTR3	Actin-related protein 3			77845.1		259279	302054	207164	331020	238651	289337	234600	348770	160622	84276	217474	265213
P61160	P61160	ARP2_HUMAN	ACTR2	Actin-related protein 2		177421	195251		707824	677706	350230	487320	305276	278463	329063	297623	352416		174351	349153
P61165	P61165	TM258_HUMAN	TMEM258	Dolichyl-diphosphooligosaccharide--protein glycosyltransferase subunit TMEM258	57785.8	91238.7	127334	33745.8	55969.6	51519.6	49232.4	99643.5	59781.5	48975.8	86754.6	145891	47381.3		68014.1	64860.4
P61204;P84077	P61204;P84077	ARF1_HUMAN;ARF3_HUMAN	ARF1;ARF3	ADP-ribosylation factor 3						81788.1		23613.6
P61218	P61218	RPAB2_HUMAN	POLR2F	DNA-directed RNA polymerases I, II, and III subunit RPABC2				106675	192129	491662	164640	305211	241435	177798	303232	336916			164828	181227
P61221	P61221	ABCE1_HUMAN	ABCE1	ATP-binding cassette sub-family E member 1						39699			37727.7			31099.7
P61224	P61224;A6NIZ1	RAP1B_HUMAN	RAP1B	Ras-related protein Rap-1b	230003	322676	304993	212870	138069	882416	579705	760170	427075	892540	541927	396184	256085	198949	319490	513661
P61244	P61244	MAX_HUMAN	MAX	Protein max	180278	106187	97601.3		82598.6	95347.6	77102.3	189877	218487	208378	249417	270360
P61247	P61247	RS3A_HUMAN	RPS3A	Small ribosomal subunit protein eS1	162383000	151667000	146603000	146486000	87334500	93165800	118051000	103484000	66857200	88216300	139903000	113646000	119951000	113232000	124135000	105572000
P61254	P61254;Q9UNX3	RL26_HUMAN	RPL26	Large ribosomal subunit protein uL24	38572700	41830500	43726200	39832800	23553800	20959300	33140700	23877700	19476100	26606600	24372100	29189200	39935000	31637500	35372500	24676200
P61313	P61313	RL15_HUMAN	RPL15	Large ribosomal subunit protein eL15	46227900	50535800	44486000	50776700	26147500	32549600	41243300	30918000	23897100	34077400	23409700	37523400	39411900	34702600	37070500	27214300
P61326	Q96A72;P61326	MGN_HUMAN	MAGOH	Protein mago nashi homolog	845672	725845	578195	474272	473380	1460980	902963	914579	931603	649325	816278	951370	328903	616879	641876	1121320
P61353	P61353	RL27_HUMAN	RPL27	Large ribosomal subunit protein eL27	46544800	40259000	41853700	30313000	18827400	31831700	35268900	27019400	21913000	30183700	30328200	35576800	33327400	33902800	36373400	32846200
P61421	P61421	VA0D1_HUMAN	ATP6V0D1	V-type proton ATPase subunit d 1	131266	238511	336196	232125	333745	317576	161071	293069	179983	236648	99552	130841	337358	343675	328720	383465
P61513	P61513;A6NKH3	RL37A_HUMAN	RPL37A	Large ribosomal subunit protein eL43	9938370	7961120	9368550	7577740	4281720	4521050	6275680	4762060	3216920	5214570	3643850	5333850	7187690	6398860	5948120	4474360
P61586	P61586	RHOA_HUMAN	RHOA	Transforming protein RhoA	201162			165797	339405	258672	223825	394652	250820	279625	172822		186211		231711	272726
P61604	P61604	CH10_HUMAN	HSPE1	10 kDa heat shock protein, mitochondrial	92881.9	68284.7	39816.8		225634	152743	131568	161562	326371	146237	72569.3	154968			118158	130228
P61619	Q9H9S3;P61619	S61A1_HUMAN	SEC61A1	Protein transport protein Sec61 subunit alpha isoform 1	452471	194123	829547	393226	193254	370355		525001	274780	461199	242022	478147	292346	110822	359606	345316
P61626	P61626	LYSC_HUMAN	LYZ	Lysozyme C	545708	727239	425335	224721	378874	340801	543903	621367	800061	810235	290851	488664	1756910	600105	923599	1166190
P61803	P61803	DAD1_HUMAN	DAD1	Dolichyl-diphosphooligosaccharide--protein glycosyltransferase subunit DAD1	170085		324623			156026	171364	167161				179209				136988
P61923	P61923	COPZ1_HUMAN	COPZ1	Coatomer subunit zeta-1						75024.3
P61927	P61927	RL37_HUMAN	RPL37	Large ribosomal subunit protein eL37	657662	431341	672387	249751	658179		958953	760329	442263	841515	859824	946362	1287350	545922	834170	635746
P61956	Q6EEV6;P61956;P55854	SUMO2_HUMAN	SUMO2	Small ubiquitin-related modifier 2	29709.4				386836	499293	598328	372366	509378	648471	272590	454285
P61960	P61960	UFM1_HUMAN	UFM1	Ubiquitin-fold modifier 1	36879.9					120749	122348	69730.5		52867.2	59975.3	54197.3			103535	74830
P61964	P61964	WDR5_HUMAN	WDR5	WD repeat-containing protein 5	462996	436435	602918	324326	706946	600778	777094	771597	652363	681759	766619	696255	479415	587796	427909	310398
P61966	P61966	AP1S1_HUMAN	AP1S1	AP-1 complex subunit sigma-1A						71829.7	37216	42101.1		54157.3	32740.1	74645.2
P61978	P61978	HNRPK_HUMAN	HNRNPK	Heterogeneous nuclear ribonucleoprotein K	5631210	5657020	4700440	4382580	9667110	8533580	7630050	8747880	8576020	7737500	14387100	9282560	5248520	5400470	5766840	6167330
P61981	P61981	1433G_HUMAN	YWHAG	14-3-3 protein gamma	38851.7	89507.9	75606.5	39246.5	188955	176198	149937	493931	350668	325728	146249	294196	252466		96751.8	58539.3
P62070	P62070	RRAS2_HUMAN	RRAS2	Ras-related protein R-Ras2			49372.4	57451.1	93620.8	67139.1	75402.6	144169				107269
P62081	P62081	RS7_HUMAN	RPS7	Small ribosomal subunit protein eS7	11567700	10934200	10595000	9680480	3105170	5952320	6847960	4817210	2126310	4223610	5907620	5351380	5402220	6114080	5974830	4871680
P62136	P62136	PP1A_HUMAN	PPP1CA	Serine/threonine-protein phosphatase PP1-alpha catalytic subunit			265972	451128	813649	1094360	1034730	1030430	1069790	1424610	1059290	1232580	458569	622654	241041	216240
P62140	P62140	PP1B_HUMAN	PPP1CB	Serine/threonine-protein phosphatase PP1-beta catalytic subunit				437002	1075090	1023360	1009570	834650	674002	823759	800707	806011	442387	361147	310764	225509
P62191	P62191	PRS4_HUMAN	PSMC1	26S proteasome regulatory subunit 4	319078	401842	472218	536598	321683	351118	529599	362832	372892	367388	208491	389120	241132		205660	253187
P62195	P62195	PRS8_HUMAN	PSMC5	26S proteasome regulatory subunit 8	798270	1030270	1154460	1061380	1056780	817343	1284930	1267050	903732	1041970	622015	956187	732696	402054	462801	530870
P62241	P62241	RS8_HUMAN	RPS8	Small ribosomal subunit protein eS8	91077300	91954800	78738100	74564800	42317500	40831600	62201200	53833900	36888000	48261100	59482700	58243900	66702400	68684200	59538500	52117900
P62244	P62244	RS15A_HUMAN	RPS15A	Small ribosomal subunit protein uS8	15342200	15854100	16309800	18045500	6603750	13919400	10844000	7820340	4875320	6777760	12957100	10213300	8938140	11876500	10726700	9582880
P62249	P62249	RS16_HUMAN	RPS16	Small ribosomal subunit protein uS9	51402900	52792700	48018800	55945300	31398200	21641700	41696500	29013300	16492100	24391300	36088300	31677200	40893600	39421300	40282700	27926400
P62258	P62258	1433E_HUMAN	YWHAE	14-3-3 protein epsilon						87064		96059.3	76683.8		25218.5
P62263	P62263	RS14_HUMAN	RPS14	Small ribosomal subunit protein uS11	27966300	36397800	30641200	38753000	20047200	19309000	31208300	22845800	16149600	19919200	29059100	26586700	31135000	34008600	32548900	24322300
P62266	P62266	RS23_HUMAN	RPS23	Small ribosomal subunit protein uS12	37860800	39899600	49288200	41823200	21532100	21163900	29650800	22322000	14433300	19863100	17635200	20661400	33537800	24045400	28022500	24470700
P62269	P62269	RS18_HUMAN	RPS18	Small ribosomal subunit protein uS13	67805200	67454700	58301300	65557600	36064000	41913500	48859200	39779900	26163600	35052300	54402200	42469500	47946400	46993700	45641500	39679000
P62273	P62273	RS29_HUMAN	RPS29	Small ribosomal subunit protein uS14	10822700	11051500	9613820	12608900	8084820	5598700	8614630	7893400	5396980	6710320	6795050	7987310	9412490	7971270	8289540	8066740
P62277	P62277	RS13_HUMAN	RPS13	Small ribosomal subunit protein uS15	115181000	111368000	109597000	117747000	52362700	51306100	79575400	58608800	36039600	50954000	59229400	65933300	88991500	72352100	76764900	64774300
P62280	P62280	RS11_HUMAN	RPS11	Small ribosomal subunit protein uS17	66834800	64695000	63620300	67526000	31733800	31381600	44390900	38647600	20851500	32649900	41845300	39343800	50340500	45972300	49900300	35390100
P62304	P62304	RUXE_HUMAN	SNRPE	Small nuclear ribonucleoprotein E	217566	507855	395115	142863	124912	643149	153334	352946	752189	409833	104190	118899	172541		174852	164275
P62306	P62306	RUXF_HUMAN	SNRPF	Small nuclear ribonucleoprotein F	175698	205637	214888	91486.9	49370.7	410262	123145	194894			54457.3	116219	29530	39641		130058
P62310	P62310	LSM3_HUMAN	LSM3	U6 snRNA-associated Sm-like protein LSm3	676069	572679	632277	428480	679257	923452	867232	1022790	717458	559418	297111	573799	350961	281917	700231	879142
P62314	P62314	SMD1_HUMAN	SNRPD1	Small nuclear ribonucleoprotein Sm D1	1746870	1603950	1708900	881286	1008780	1882260	1309180	1266530	1315130	921243	821189	895372	671034	699782	1044480	1256400
P62316	P62316	SMD2_HUMAN	SNRPD2	Small nuclear ribonucleoprotein Sm D2	6602600	8631380	6911200	5805800	6530640	10865700	8093260	9000150	5739650	6255280	6790230	5648880	6974480	7509190	6954900	7791100
P62318	P62318	SMD3_HUMAN	SNRPD3	Small nuclear ribonucleoprotein Sm D3	1977620	1978200	2229240	1674070	1028350	2712020	2335600	1476420	1926470	1012190	1203330	1512130	1416910	891106	1369320	1924740
P62333	P62333	PRS10_HUMAN	PSMC6	26S proteasome regulatory subunit 10B	386463	493979	503959	478330	547356	506262	698663	649195	467841	584440	396314	615025	236188	133248	215420	262533
P62424	P62424	RL7A_HUMAN	RPL7A	Large ribosomal subunit protein eL8	59241000	62793100	68829200	58564900	32185300	44332600	50385600	38737200	28710000	42800300	37444500	46503200	46546600	43709500	44993200	38889000
P62487	P62487	RPB7_HUMAN	POLR2G	DNA-directed RNA polymerase II subunit RPB7	40933		30568.9	31503.4	80579.6	184569	38825.4	84277.1			51253.7
P62491;Q15907	P62491;Q15907	RB11A_HUMAN;RB11B_HUMAN	RAB11A;RAB11B	Ras-related protein Rab-11A	280701	394074	513146	271503	376598	428812	395293	814542	482854	366255	161360	410995	239507	260581	364409	433133
P62495	P62495	ERF1_HUMAN	ETF1	Eukaryotic peptide chain release factor subunit 1			89496.9		155581	150174	61750	189930	66319.5	137996	94541.4	57365.8			72156.7
P62633	P62633	CNBP_HUMAN	CNBP	CCHC-type zinc finger nucleic acid binding protein	83877.4	68469.4		237329		80982.4	124446		219938	183733	80249.9	171726	54823.4			147946
P62701	P62701;Q8TD47	RS4X_HUMAN	RPS4X	Small ribosomal subunit protein eS4, X isoform	75277500	82072000	78506300	78477500	37698000	51373600	58613300	42880100	24322100	38252100	44049700	52675100	56656600	43470200	57302100	44192500
P62714;P67775	P67775;P62714	PP2AA_HUMAN;PP2AB_HUMAN	PPP2CA;PPP2CB	Serine/threonine-protein phosphatase 2A catalytic subunit beta isoform			46512		194709	420854	333931	358870	325923	369184	232344	324422		235676	60092.2	51308
P62750	P62750	RL23A_HUMAN	RPL23A	Large ribosomal subunit protein uL23	16476700	16949800	17673600	15945400	7704770	12096200	13194500	9596330	7844780	10410600	12134600	11909400	13754500	14098900	13603600	10525100
P62753	P62753	RS6_HUMAN	RPS6	Small ribosomal subunit protein eS6	66945300	69608500	65852300	63354000	37598400	40430800	56375400	43293300	29705300	42358000	32404300	41040900	57150100	46372800	51501800	38931400
P62805	P62805	H4_HUMAN	H4C1	Histone H4	17368200	19084800	15811800	12731400	21736900	29335200	15903000	25388300	26076100	16095500	13814700	22044400	13680000	21513500	16913700	24238400
P62820	Q9H0U4;P62820	RAB1A_HUMAN	RAB1A	Ras-related protein Rab-1A	352169	201569	390921	329001	308754	560232	403619	608902	300080	318162		491495	415997	228650	376851	429261
P62826	P62826	RAN_HUMAN	RAN	GTP-binding nuclear protein Ran	1595060	936400	2028310	1188550	2535750	2695030	2205180	3351680	1963300	3007110	1405370	2287490	2639060	1961660	2459530	2193650
P62829	P62829	RL23_HUMAN	RPL23	Large ribosomal subunit protein uL14	21727300	22916000	26051400	18939000	7428280	14047200	13398200	13470500	7659950	13389300	10371900	13027800	12755600	7790260	10200400	8650480
P62841	P62841	RS15_HUMAN	RPS15	Small ribosomal subunit protein uS19	25435000	26357500	23795600	26799100	13399700	16233600	18750300	14782600	8869160	13414000	13842900	16590000	18914800	12409500	19513600	15339000
P62847	P62847	RS24_HUMAN	RPS24	Small ribosomal subunit protein eS24	22297600	20531700	17810600	23084100	13418500	10238800	16185800	12686600	8161760	11595300	12598200	11617000	17618600	14417200	15965200	11503600
P62851	P62851	RS25_HUMAN	RPS25	Small ribosomal subunit protein eS25	143013000	150181000	147094000	145622000	68784400	63738700	92820100	76096500	43220200	61019600	89425700	76191400	106772000	87785400	95055900	79978800
P62854	P62854;Q5JNZ5	RS26_HUMAN	RPS26	Small ribosomal subunit protein eS26	33702800	41517600	27744900	32682600	14262500	9911180	18304000	14667900	8223210	11441800	14806000	14172100	20674000	24185800	14354400	13002100
P62857	P62857	RS28_HUMAN	RPS28	Small ribosomal subunit protein eS28	6846600	6882810	5197080	4062970	3069640	2679560	5006090	3918700	2954720	3699080	6043910	4155640	3588020	4350860	5240950	4480390
P62861	P62861	RS30_HUMAN	FAU	Ubiquitin-like FUBI-ribosomal protein eS30 fusion protein	15760300	19945700	20878200	20390800	9519530	6756680	12406600	9035990	5046860	7740420	9156940	8030600	17281900	12537800	11661700	8714220
P62873	P62873	GBB1_HUMAN	GNB1	Guanine nucleotide-binding protein G(I)/G(S)/G(T) subunit beta-1	66568	139560	75817.1	37535.6	259236	277236	234994	311806	270223	340998	123376	188131				61081.1
P62875	P62875	RPAB5_HUMAN	POLR2L	DNA-directed RNA polymerases I, II, and III subunit RPABC5	126460	336544	177307		309207	612835	311750	387763	460109	353833	173015				260096	387338
P62879	P62873;Q9HAV0;P62879	GBB2_HUMAN	GNB2	Guanine nucleotide-binding protein G(I)/G(S)/G(T) subunit beta-2	43428.6	45759.1	77348.6		183424	213542	115102	258398	284384	294633	150454	191672	100659		148384	118511
P62888	P62888	RL30_HUMAN	RPL30	Large ribosomal subunit protein eL30	31641600	33084400	31759000	28444300	14205900	24399000	22922300	19630500	11805400	19687500	19611400	25317400	22629100	26284300	22319600	18821700
P62891;Q59GN2	P62891;Q59GN2	R39L5_HUMAN;RL39_HUMAN	RPL39;RPL39P5	Large ribosomal subunit protein eL39	4942280	5471370	5425180	5258180	2536980	3094590	2765470	2521250	2759170	1223020	5450680	3972760	3577180	2355220	1709420	3032150
P62899	P62899	RL31_HUMAN	RPL31	Large ribosomal subunit protein eL31	78856700	74837100	89399000	79621100	57604900	52370400	67531300	53163400	48361100	68416600	45509900	57836500	74959000	53043400	69689100	54338200
P62906	P62906	RL10A_HUMAN	RPL10A	Large ribosomal subunit protein uL1	69285300	68723000	67860500	58260900	35712000	39186100	52804100	44584500	28892000	43577400	41263800	47082700	52207800	54856100	50629800	42384000
P62910	P62910	RL32_HUMAN	RPL32	Large ribosomal subunit protein eL32	11999700	12779100	11649000	11393600	6390040	7878610	9331420	8365090	6900410	8222870	7009020	9568450	9967060	8514850	9660890	7819690
P62913	P62913	RL11_HUMAN	RPL11	Large ribosomal subunit protein uL5	41916700	53827800	47846700	52631000	20156600	22601000	32761900	24564700	19317700	25217800	25375400	26770800	33537300	31497200	32045800	24719100
P62917	P62917	RL8_HUMAN	RPL8	Large ribosomal subunit protein uL2	77328300	68941100	86589500	64094600	43480400	40857200	64616200	45598700	40899800	55070600	45191100	61106700	67235200	57786200	58424200	50590600
P62937	P62937	PPIA_HUMAN	PPIA	Peptidyl-prolyl cis-trans isomerase A	151464	193343	220722	139994	916414	600749	814661	888356	886371	905195	348062	775273	352099	161703	164712	217403
P62979	P62979	RS27A_HUMAN	RPS27A	Ubiquitin-ribosomal protein eS31 fusion protein	12490400	15774600	14066100	16081600	11963300	16616400	18974200	14634600	22340400	21415900	14352400	27909600	28310100	17315500	20985300	18852600
P62987	P62987	RL40_HUMAN	UBA52	Ubiquitin-ribosomal protein eL40 fusion protein					318781		122321	189070	121249	131825		153690	455039		212422
P62995	P62995	TRA2B_HUMAN	TRA2B	Transformer-2 protein homolog beta	3801380	4770710	3169440	3681190	7163780	4934790	5547290	6286100	7267000	6119650	6382390	7067730	5512880	6241040	6176190	5960510
P63000	P15153;P60763;P63000	RAC1_HUMAN	RAC1	Ras-related C3 botulinum toxin substrate 1	282452	235841	256674	210509	329388	378531	327347	580157	487859	490338	274542	491880	350892	107952	494552	300005
P63104	P63104	1433Z_HUMAN	YWHAZ	14-3-3 protein zeta/delta	314025	330425	358193	221557	590637	1003150	688068	1189140	680082	879314	422269	629875	476449	159167	370172	243036
P63151	P63151	2ABA_HUMAN	PPP2R2A	Serine/threonine-protein phosphatase 2A 55 kDa regulatory subunit B alpha isoform					242602	396934	292768	210242	401208	252640	138565	231311			124582
P63162	P14678;P63162	RSMN_HUMAN	SNRPN	Small nuclear ribonucleoprotein-associated protein N	1060100	1180700	1179140	567837	541781	1465830	1048620	1083390	1145330	625562	416644	720688	462518	316466	648640	1128150
P63165	P63165	SUMO1_HUMAN	SUMO1	Small ubiquitin-related modifier 1		145227	116384	174106	899608	816387	1053400	1008180	697590	1119780	569813	808086	194397	190122	278427	314429
P63167	P63167;Q96FJ2	DYL1_HUMAN	DYNLL1	Dynein light chain 1, cytoplasmic					494320	1342430	526681	66198.9	164867	931347	563304	216427	270248	139617	507380	254989
P63173	P63173	RL38_HUMAN	RPL38	Large ribosomal subunit protein eL38	2257800	2254520	2383090	1719490	1426860	2210290	1518730	1681200	1387340	2148680	1683890	2048690	1186250	846790	1752660	1948080
P63208	P63208	SKP1_HUMAN	SKP1	S-phase kinase-associated protein 1						112048		56154.6			51171.4
P63220	P63220	RS21_HUMAN	RPS21	Small ribosomal subunit protein eS21	811556	785151	486086	390049	312912	361333	560522	444303	372871	498028	144214	472875	314413	281551	229598	340581
P63241;Q9GZV4	Q9GZV4;P63241;Q6IS14	IF5A1_HUMAN;IF5A2_HUMAN	EIF5A;EIF5A2	Eukaryotic translation initiation factor 5A-1					319768	351547	364356	215247	275190	443944	168116	259001
P63244	P63244	RACK1_HUMAN	RACK1	Small ribosomal subunit protein RACK1	420915	1940740	495981	341972	1778830	1646070	2379840	2169010	1555090	1680980	950808	1534850			1173680	1235850
P63272	P63272	SPT4H_HUMAN	SUPT4H1	Transcription elongation factor SPT4	503426	409874	375898	329656	493245	463630	687046	634362	778454	693025	1049850	671361	483606	400226	616415	607358
P63279	P63279	UBC9_HUMAN	UBE2I	SUMO-conjugating enzyme UBC9						244079	112114	149028	132829	161397	173783	128680
P67809	P67809	YBOX1_HUMAN	YBX1	Y-box-binding protein 1	2744560	2885430	2934050	2960930	1717850	2221600	2044400	1923390	1249450	1414330	1671110	1769630	2216320	2992980	2146430	1940400
P67870	P67870	CSK2B_HUMAN	CSNK2B	Casein kinase II subunit beta	508979				246185	802116	417501	232609	198806	268310	127192	258635			325832
P68104;Q5VTE0	P68104;Q5VTE0	EF1A1_HUMAN;EF1A3_HUMAN	EEF1A1;EEF1A1P5	Elongation factor 1-alpha 1	3139300	4029140	4498790	2134350	6882160	16329900	5913210	10610900	8360360	13187600	4498480	8959700	3628070	3748390	4787310	5710580
P68133	P62736;P68133;P68032;P63267	ACTS_HUMAN	ACTA1	Actin, alpha skeletal muscle		312377	184142		348957	1043720		43469.4		197812	98626.3	127870
P68366	P68366;P68363	TBA4A_HUMAN	TUBA4A	Tubulin alpha-4A chain	397096	342725	415587	394556	447166	794489	699381	839709	595363	631293	767334	883710	165996	89087.5	341014	339532
P68371	P68371	TBB4B_HUMAN	TUBB4B	Tubulin beta-4B chain	2006150	2934170	3245710	3814480	2194490	1905510	3916820	3390060	2703510	2627210	3879060	3238950	2437470	2233760	1890880	2110110
P68400;Q8NEV1	Q8NEV1;P68400	CSK21_HUMAN;CSK23_HUMAN	CSNK2A1;CSNK2A3	Casein kinase II subunit alpha	398017	498208	477658		729708	778048	521306	764611	386825	510658	660721	531201	413460	665931	568165	448666
P68402	P68402	PA1B2_HUMAN	PAFAH1B2	Platelet-activating factor acetylhydrolase IB subunit alpha2						109037	29385.1	121827	23277.1	69043.5
P68543	P68543	UBX2A_HUMAN	UBXN2A	UBX domain-containing protein 2A						630089	417895				79579.5		271458	156192
P68871	P68871	HBB_HUMAN	HBB	Hemoglobin subunit beta	111623	391973	185503	68295.7	575882	799990	708420	860437	431120	722963	158490	305074	191386	97597.4	234379	234706
P69905	P69905	HBA_HUMAN	HBA1	Hemoglobin subunit alpha	420822	724989	527280	431405	2004920	2234420	2877350	2579040	1528850	3390710	572519	1089000	717703	542311	944884	781809
P78316	P78316	NOP14_HUMAN	NOP14	Nucleolar protein 14	613006	691037	816817	865972	592768	548709	631697	592607	610013	554770	491752	483848	971266	480856	1056620	821906
P78318	P78318	IGBP1_HUMAN	IGBP1	Immunoglobulin-binding protein 1					127321	297888	258504	294309	194034	206766	197960	182997
P78332	P78332	RBM6_HUMAN	RBM6	RNA-binding protein 6	3047200	3442380	3205990	3002670	2048280	2279400	2637140	2373220	1985520	1956530	3786910	2662640	2986910	2620700	3075860	3119730
P78344	P78344	IF4G2_HUMAN	EIF4G2	Eukaryotic translation initiation factor 4 gamma 2	68936.5	98576.8			212065	147327	98013.3	170809	124458	191175	100596	94060.1
P78345	P78345	RPP38_HUMAN	RPP38	Ribonuclease P protein subunit p38	1041870	1022510	1341160	1190500	553855	831537	867255	849258	692799	900799	681672	674642	846979	755379	799618	957389
P78346	P78346	RPP30_HUMAN	RPP30	Ribonuclease P protein subunit p30	445745	366110	456263	287535	52581	420514	190160	156474	131301	104944	113868	115356		185394	188796	188868
P78347	P78347	GTF2I_HUMAN	GTF2I	General transcription factor II-I					257066	226963	279330	415049	404416	448662	184113	340376	131070	431481	225286
P78362	P78362	SRPK2_HUMAN	SRPK2	SRSF protein kinase 2	992350	919337	1002110	947414	533596	623817	670023	600913	496324	714446	1027530	891436	872299	908392	1080320	1009020
P78364	P78364	PHC1_HUMAN	PHC1	Polyhomeotic-like protein 1	149030		210806		169811	56776.7	184382	212835	85580.9		140596	80101	87916.9	70594.3	132711	145274
P78371	P78371	TCPB_HUMAN	CCT2	T-complex protein 1 subunit beta	330602	361098	452580	359888	642864	627540	457130	799193	724827	878546	352024	562774	291195	345336	252728	629086
P78406	P78406	RAE1L_HUMAN	RAE1	mRNA export factor RAE1	418974	488862	843690	546218	268502	419277	255552	323288	508795	392279	458233	465950		132003	269674	403415
P78527	P78527	PRKDC_HUMAN	PRKDC	DNA-dependent protein kinase catalytic subunit	530266	520468	517581	565743	813856	882887	913004	1138200	907635	1018960	632041	1054500	583480	441027	536034	572335
P78559	P78559	MAP1A_HUMAN	MAP1A	Microtubule-associated protein 1A	512376	463281	522389	350209	339319	259459	341474	325006	225582	344753	284096	298735	462465	385351	389993	333404
P79522	P79522	PRR3_HUMAN	PRR3	Proline-rich protein 3	147361	118627	81360		111769	42923	35326.4	72832.8	80766.1	103079	191437	120723			121977	108604
P81605	P81605	DCD_HUMAN	DCD	Dermcidin	6299890	5528000	4301030	5042820	3029280	4154220	5741940	7484500	6049200	4131970	1306490	3248110	4486370	6580190	5578280	6811190
P82650	P82650	RT22_HUMAN	MRPS22	Small ribosomal subunit protein mS22	4183580	3543590	2863450	2762950	5149730	4165820	3700750	4329520	4486030	4229790	5658290	4329020	4349950	4342240	4821260	5087130
P82663	P82663	RT25_HUMAN	MRPS25	Small ribosomal subunit protein mS25	1684270	1428170	1221100	1061620	1976490	1650550	1712730	1712410	1677000	1532250	2060850	1741080	1276310	992752	1758650	1878590
P82664	P82664	RT10_HUMAN	MRPS10	Small ribosomal subunit protein uS10m	1227440	913791	747957	644211	764170	1899780	1257560	1060810	897556	859590	1542000	1167850	707560	653796	1237810	1312170
P82673	P82673	RT35_HUMAN	MRPS35	Small ribosomal subunit protein mS35	741627	654005	481437	316718	683969	933630	601261	739680	591729	562900	958446	771680	447807	444546	638420	838334
P82675	P82675	RT05_HUMAN	MRPS5	Small ribosomal subunit protein uS5m	5130750	4263230	4007320	4247050	7113890	5581700	5562060	5976370	6092770	5303470	7599670	5776840	6118330	6405350	6253420	6390430
P82912	P82912	RT11_HUMAN	MRPS11	Small ribosomal subunit protein uS11m	2873180	2123280	1935620	1957110	3191820	1920740	2450820	2228560	2747280	1885100	4364380	1901620	2079850	2412920	2412600	2827980
P82914	P82914	RT15_HUMAN	MRPS15	Small ribosomal subunit protein uS15m	5797840	4966960	4007700	4419410	7227170	5086870	5449640	6327220	6200870	5631900	7271910	5551200	5760810	5804150	6154380	7228120
P82921	P82921	RT21_HUMAN	MRPS21	Small ribosomal subunit protein bS21m	2053530	1344170	1362520	1115140	2562350	1787950	2034800	2112130	2196350	2180000	2504380	2255670	2073930	2522030	2361610	2138370
P82930	P82930	RT34_HUMAN	MRPS34	Small ribosomal subunit protein mS34	7003740	7528340	4868250	5111700	9344300	6245410	7238820	8059120	8449980	7434190	7793370	7141210	7681380	6096280	9498740	10032000
P82932	P82932	RT06_HUMAN	MRPS6	Small ribosomal subunit protein bS6m	2468360	2244970	1830170	1678960	3781610	3542420	2739090	2108640	2465630	3042240	4941380	2869170	2651480	3536490	3157830	3068930
P82933	P82933	RT09_HUMAN	MRPS9	Small ribosomal subunit protein uS9m	2747390	2394470	1679390	1550840	1926250	3242560	2147320	2016320	2379040	2001060	3308380	2706740	1850770	1995940	2432790	3098000
P83111	P83111	LACTB_HUMAN	LACTB	Serine beta-lactamase-like protein LACTB, mitochondrial	183757	276934	182552	107622	121123	242999	195954	132814	243429	268831	114139	262706		51459.3	113644
P83731	P83731	RL24_HUMAN	RPL24	Large ribosomal subunit protein eL24	29428800	37085500	34662100	34494800	16044100	11735800	22325600	15290500	11446100	18384200	13213900	16078900	31737100	22829600	21673400	14569000
P83881	P83881;Q969Q0	RL36A_HUMAN	RPL36A	Large ribosomal subunit protein eL42	30006200	35205100	34935900	34177400	16736900	17903300	24691700	18832700	14197100	19990100	19151800	21142500	27739600	25253500	27155100	21015100
P83916	P83916	CBX1_HUMAN	CBX1	Chromobox protein homolog 1	106040					127819	114734	142312	163564	212811	215368	231863				144123
P84022	O15198;Q15796;P84022	SMAD3_HUMAN	SMAD3	Mothers against decapentaplegic homolog 3		68662.6	49837.3	54840.3	380161	226859	360757	306116	201896	205197	83138.8	173696			131844	110464
P84085	P84085	ARF5_HUMAN	ARF5	ADP-ribosylation factor 5			139011		147048	296713	124551	184457	145948	182179					138108
P84090	P84090	ERH_HUMAN	ERH	Enhancer of rudimentary homolog	24697200	23165400	13947500	15613400	44568700	49469400	45121800	41589800	42083400	34626900	18618300	27480200	35595600	33758400	33821000	35306100
P84095	P84095	RHOG_HUMAN	RHOG	Rho-related GTP-binding protein RhoG	58996.9	103414	86786.1	86888.6		28254.3					63026.1
P84098	P84098	RL19_HUMAN	RPL19	Large ribosomal subunit protein eL19	35366900	22002100	32045500	44118700	41557400	22207600	47820800	39663500	34347700	48616100	46540000	51361500	57062300	50319600	57630600	37852500
P84103	P84103	SRSF3_HUMAN	SRSF3	Serine/arginine-rich splicing factor 3	13250100	16086200	15800600	13608800	16169200	21536800	17851100	19945400	17720100	13782600	37620300	21924300	13950000	10664700	18054100	20245000
P84243	Q5TEC6;P84243;Q71DI3;P68431;Q6NXT2;Q16695	H33_HUMAN	H3-3A	Histone H3.3	19469500	19225300	21983600	16170900	24377700	17287100	18091100	20580600	25314400	19980600	15757000	20899300	15122200	21853200	21534800	23313900
P85037	P85037	FOXK1_HUMAN	FOXK1	Forkhead box protein K1						63306.7				231362	150022	210654			187190	65041.9
P86790;P86791	P86791;P86790	CCZ1B_HUMAN;CCZ1_HUMAN	CCZ1;CCZ1B	Vacuolar fusion protein CCZ1 homolog B				114775	136470	151934	137392	169718	304320	434042	150823	289166
P98160	P98160	PGBM_HUMAN	HSPG2	Basement membrane-specific heparan sulfate proteoglycan core protein	131508	85109.1	125866	52832.6	131646	72071.8		118128	188326	120781	144905	119893	106374		102374	117904
P98169	P98168;P98169	ZXDB_HUMAN	ZXDB	Zinc finger X-linked protein ZXDB					225435	150149	305898	278746	136707	166439	72836.3	199399
P98175	P52756;P98175	RBM10_HUMAN	RBM10	RNA-binding protein 10	912996	779952	945410	499732	966185	839226	752332	916399	778553	728039	1617720	925325	900096	1015890	964605	1128470
P98179	P98179	RBM3_HUMAN	RBM3	RNA-binding protein 3	336560	220868	199153	260682	256961	537005	313337	298464	396190	304468	1072690	235598	183834	263707	232398	832052
P99999	P99999	CYC_HUMAN	CYCS	Cytochrome c					66835.7	47981.8	63380.8	50617.9		28009.8		66524.3
Q00059	Q00059	TFAM_HUMAN	TFAM	Transcription factor A, mitochondrial	793027	1003550	968889	1041780	930320	893785	836821	1027440	579769	567785	845792	633452	442304	465895	556949	756612
Q00325	Q00325	S25A3_HUMAN	SLC25A3	Solute carrier family 25 member 3	2859050	2409670	2907170	3093690	2929280	3196870	2939050	5728630	3135690	2880240	2896260	4709220	3577350	3067880	3153750	3750890
Q00341	Q00341	VIGLN_HUMAN	HDLBP	Vigilin		108555	121955		109252	132154	117008	101077	47251.7	126235		83066.5				118273
Q00403	Q00403	TF2B_HUMAN	GTF2B	Transcription initiation factor IIB						43870.6			67532.2		20502.1	66683.7
Q00534	Q00534	CDK6_HUMAN	CDK6	Cyclin-dependent kinase 6					223551	148114	191701	438523	201114	244532	79268.3			175825
Q00577	Q00577	PURA_HUMAN	PURA	Transcriptional activator protein Pur-alpha	80341.7	153401	71311.9			149210									27297.8	50104.4
Q00587	Q00587	BORG5_HUMAN	CDC42EP1	Cdc42 effector protein 1	104941	146035	90273.9	109913	195196	104369	105436	234750	155144	220053	272129	161783	75442.2		156101	131902
Q00610	P53675;Q00610	CLH1_HUMAN	CLTC	Clathrin heavy chain 1	314673	522142	468575	144932	682272	931434	514266	859444	668514	683780	411983	486018	364969	189230	417511	414795
Q00653	Q00653	NFKB2_HUMAN	NFKB2	Nuclear factor NF-kappa-B p100 subunit					87858.5	87527.7	96215.7	100452	104240	147559	84359.3	103281
Q00839	Q00839	HNRPU_HUMAN	HNRNPU	Heterogeneous nuclear ribonucleoprotein U	13332500	12685400	11196800	11767900	17951800	12972800	14246500	15014200	13816200	13479600	13052700	12134300	13195200	14457100	14703500	14231900
Q01081	Q01081	U2AF1_HUMAN	U2AF1	Splicing factor U2AF 35 kDa subunit	1865780	1702770	1337350	1742140	2527630	2261350	2188540	3193870	3003140	2208540	3431050	3040650	1372310	2070290	1821140	2231730
Q01082	Q01082	SPTB2_HUMAN	SPTBN1	Spectrin beta chain, non-erythrocytic 1	61152.4	123403	163081		579437	797450	337452	654463	537373	690339	202907	350253	121609	123543	152695	163883
Q01085	Q01085;P31483	TIAR_HUMAN	TIAL1	Nucleolysin TIAR	241228	112936	334619		172894	201679	209163	255954	202962	157007	179138	164910			139569	218619
Q01130	Q01130;Q9BRL6	SRSF2_HUMAN	SRSF2	Serine/arginine-rich splicing factor 2	1741770	1038050	999142	538605	949745	1329700	1354810	1429610	1446690	1157770	2954980	1676090	1401310	1822730	1663810	1916410
Q01196	Q01196	RUNX1_HUMAN	RUNX1	Runt-related transcription factor 1	104263	86564.4	155119	79080	93004	98442.9	121315	147373	105558	158008	218173	166393			44476.5
Q01433	Q01433	AMPD2_HUMAN	AMPD2	AMP deaminase 2					55342.9	67185.4	123648	172138	122006	138245	159598		39048.8
Q01469	Q01469	FABP5_HUMAN	FABP5	Fatty acid-binding protein 5	493370	384651	324614	303052	420998	248582	429500	850589	616767	427161		559096	1626940	629057	675676	939170
Q01518	Q01518	CAP1_HUMAN	CAP1	Adenylyl cyclase-associated protein 1			138857		294249	195833		221645		177433
Q01546	P12035;Q01546	K22O_HUMAN	KRT76	Keratin, type II cytoskeletal 2 oral			147717		628889	81704.4	224086		216565	241817	48232	241909	641202		567399	348121
Q01650	Q01650	LAT1_HUMAN	SLC7A5	Large neutral amino acids transporter small subunit 1					37663.9	70530.1		114669	96764.7		42471.3	85725	75313.5			105547
Q01780	Q01780	EXOSX_HUMAN	EXOSC10	Exosome complex component 10	1706830	1645940	1578210	1612760	1006170	1196550	1536940	1281820	988103	1046930	896204	1211650	1355930	1202250	1413330	1442940
Q01804	Q01804	OTUD4_HUMAN	OTUD4	OTU domain-containing protein 4					219580	126752	306976		283331	345940	215894	230982				209602
Q01831	Q01831	XPC_HUMAN	XPC	DNA repair protein complementing XP-C cells	37631.9					71247.2	109497	87970.8	195778	209694	216271	232978
Q01844	Q01844	EWS_HUMAN	EWSR1	RNA-binding protein EWS				183211	134980	174296	81826	140394	144622	111548	172626	162492		93597.3	140719	104772
Q01995	Q01995	TAGL_HUMAN	TAGLN	Transgelin		174042	149373		263360	325453	169053	414186		101792
Q02040	Q02040	AK17A_HUMAN	AKAP17A	A-kinase anchor protein 17A	648165	663362	785094	733827	633807	512321	703796	712439	596353	648860	539407	635899	654293	672648	924709	794703
Q02241	Q02241	KIF23_HUMAN	KIF23	Kinesin-like protein KIF23	346336	274640	419165	367899	261641	299295	372546	304186	253912	221661	219902	214128	361278	204261	278725	331230
Q02413	Q02413	DSG1_HUMAN	DSG1	Desmoglein-1	1051470	1442610	753764	1044950	1914960	562896	1352410	1710540	1208830	1495790	564958	1007020	2489900	2070220	1893520	1868430
Q02539	Q02539	H11_HUMAN	H1-1	Histone H1.1	9441200	10841600	9699900	10181100	9684090	7680990	10797600	9024240	8899610	8836760	10538600	9354230	9855190	8136110	11495500	10100100
Q02543	Q02543	RL18A_HUMAN	RPL18A	Large ribosomal subunit protein eL20	42650500	47275000	44479500	45126600	28802700	23874400	34826600	27866600	21516600	33559900	34186500	33070300	37071500	36566900	37840700	26213400
Q02790	Q02790	FKBP4_HUMAN	FKBP4	Peptidyl-prolyl cis-trans isomerase FKBP4					134618	167340	122571	165335	183140	271990	62264.3	106227
Q02809	Q02809	PLOD1_HUMAN	PLOD1	Procollagen-lysine,2-oxoglutarate 5-dioxygenase 1						88610.7			114688		213003	172119			121550	74408.2
Q02878	Q02878	RL6_HUMAN	RPL6	Large ribosomal subunit protein eL6	75006400	74818900	74411300	62063100	36112300	53357100	57034500	43808900	31417100	43527500	41387100	53594200	50254700	52971900	52750700	46775800
Q02880	Q02880	TOP2B_HUMAN	TOP2B	DNA topoisomerase 2-beta	1220220	883629	1483760	1170430	783243	1270340	994281	872895	928691	717743	698814	881550	1148460	1180440	1168780	1178810
Q02952	Q02952	AKA12_HUMAN	AKAP12	A-kinase anchor protein 12	256523	172663	276228	155585			25797.1					84912
Q03001	Q03001	DYST_HUMAN	DST	Dystonin					67392.5	88447	108853		84886.6	107935	163527	118811		192880		91399.7
Q03111	Q03111	ENL_HUMAN	MLLT1	Protein ENL	187038		154968		289430	180550	361712	265416	228550	216001	744195	428590	236364	174720	224892	216863
Q03113;Q14344	Q14344;Q03113	GNA12_HUMAN;GNA13_HUMAN	GNA12;GNA13	Guanine nucleotide-binding protein subunit alpha-12				622657	57515.5	165797		169177	156964	197379		187286			205990	41627.4
Q03135	Q03135	CAV1_HUMAN	CAV1	Caveolin-1	6166070	2702340	7378550	4665470	890004	2336260	682758	1258750	458882	356988	240752	231561	1246790	638680	732850	519536
Q03164	Q03164	KMT2A_HUMAN	KMT2A	Histone-lysine N-methyltransferase 2A	579318	596988	578444	678453	713833	494085	766003	644026	441244	412247	495374	445894	332282	286238	417463	347367
Q03169	Q03169	TNAP2_HUMAN	TNFAIP2	Tumor necrosis factor alpha-induced protein 2			182020	483789	1835230	1782150	3245510	2608210	2333260	3783930	2738620	2855470	3947110	5219640	4466960	2551760
Q03252	Q03252	LMNB2_HUMAN	LMNB2	Lamin-B2	819867	4155920	154289		549660	907233	265603	580407	678550	960481	246873	228532				275175
Q03468	Q03468	ERCC6_HUMAN	ERCC6	DNA excision repair protein ERCC-6		319917	298794		127265	235024	164541		204848	152016	281785	280330	189500	45634.8	116111
Q03701	Q03701	CEBPZ_HUMAN	CEBPZ	CCAAT/enhancer-binding protein zeta	1393060	1297000	1282370	1246810	1265630	1452140	1267860	1304430	765051	866802	879875	803567	1047220	567592	1045700	925084
Q04206	Q04206	TF65_HUMAN	RELA	Transcription factor p65		183093			797423	366772	1137990	1132740		1126460	493164	853210			1113600
Q04323	Q04323	UBXN1_HUMAN	UBXN1	UBX domain-containing protein 1					245266	206892	324114	232086	189708	207257	173326	203273
Q04637	Q04637	IF4G1_HUMAN	EIF4G1	Eukaryotic translation initiation factor 4 gamma 1	368974	305000	344382	133621	413373	514688	287156	410107	466190	632132	372813	499771	251820	147095	363938	306963
Q04695	Q04695;P08727	K1C17_HUMAN	KRT17	Keratin, type I cytoskeletal 17	1624530	1840380	2823430	1186620	5344180	4034760	2626600	4744190	4163310	3778140	1495110	5577680	13294300	2564330	5010190	4154340
Q04721	Q04721	NOTC2_HUMAN	NOTCH2	Neurogenic locus notch homolog protein 2					184424	186651	300686	285670	1423410	1158500	524524	1064960	1955250	1417520	1489760	1855940
Q04837	Q04837	SSBP_HUMAN	SSBP1	Single-stranded DNA-binding protein, mitochondrial	442431		211944		330925	409326	292293	342514	833160	369831	121927	406368	665689	253319	513262	629309
Q04917	Q04917	1433F_HUMAN	YWHAH	14-3-3 protein eta					122376	125767	84136.4	89233.3	99721.5	114146		68618.4
Q04941	Q04941	PLP2_HUMAN	PLP2	Proteolipid protein 2		138462	324105		140083	167333	318561	328333	384543	298817		293602	200732	116012	285803	404269
Q05086	Q05086	UBE3A_HUMAN	UBE3A	Ubiquitin-protein ligase E3A	76775.5	92590.8	78633.3	95598.4	173475	220929	215231	250207	249378	282600	146483	237957	103491		70025.4	48479
Q05519	Q05519	SRS11_HUMAN	SRSF11	Serine/arginine-rich splicing factor 11						89285.1					20426.1
Q06203	Q06203	PUR1_HUMAN	PPAT	Amidophosphoribosyltransferase					442814	246768	556386	380818	362340	420191	227159	394721
Q06265	Q06265	EXOS9_HUMAN	EXOSC9	Exosome complex component RRP45	952403	795314	843076	695009	525042	736849	661311	463494	449262	438954	338213	541228	783759	511161	610184	573083
Q06587	Q06587	RING1_HUMAN	RING1	E3 ubiquitin-protein ligase RING1	657982	745282	790709	695613	1017760	830581	1105040	850708	1292510	1235300	833936	1152740	909791	581801	744175	683134
Q06787	Q06787	FMR1_HUMAN	FMR1	Fragile X messenger ribonucleoprotein 1	461436	519602	520715	619955	500437	475070	726164	625716	448749	550861	507136	524011	309405	259372	481459	446810
Q06830	Q06830	PRDX1_HUMAN	PRDX1	Peroxiredoxin-1	1519720	1877960	1739810	1776060	3167370	3307100	3266120	3611620	4759390	5301200	2369850	4168640	2040810	1888940	1972510	1965580
Q07020	Q07020	RL18_HUMAN	RPL18	Large ribosomal subunit protein eL18	55103600	64008500	61165200	60018600	34402000	34762800	51855200	39993400	31665800	45330300	37414400	46857500	57459400	48173000	51437600	38149600
Q07065	Q07065	CKAP4_HUMAN	CKAP4	Cytoskeleton-associated protein 4	1098350	1013380	1030110	881179	632756	1024500	936860	747001	1010150	1179850	880029	1235020	1292370	1471340	1248580	1489550
Q07157	Q07157	ZO1_HUMAN	TJP1	Tight junction protein ZO-1	361326	410695	263496	301845	701200	735669	525396	673090	1125940	1048890	2247750	1085150	678464	545395	641164	670724
Q07352	Q07352	TISB_HUMAN	ZFP36L1	mRNA decay activator protein ZFP36L1	667897	785363	718281	530123	758002	639740	939062	703071	749553	880012	1813160	1277240	429446	340642	609727	680485
Q07666	Q07666;O75525;Q5VWX1	KHDR1_HUMAN	KHDRBS1	KH domain-containing, RNA-binding, signal transduction-associated protein 1	3222250	3039200	3083080	2725800	3489190	3167080	3103240	3436790	2905070	3020150	7232710	3518880	2805630	3256060	3514750	3525990
Q07864	Q07864	DPOE1_HUMAN	POLE	DNA polymerase epsilon catalytic subunit A					99103	111422	150920	119550	118989	191263	88205.5	132991
Q07955	Q07955	SRSF1_HUMAN	SRSF1	Serine/arginine-rich splicing factor 1	16542300	15948300	13563200	13755700	15501400	14395100	18583200	21195800	16359300	15135800	45655900	24194600	16806400	18045300	18222200	17052600
Q07960	Q07960	RHG01_HUMAN	ARHGAP1	Rho GTPase-activating protein 1					91957.7	107016		89673.8		137597
Q08170	Q08170	SRSF4_HUMAN	SRSF4	Serine/arginine-rich splicing factor 4	741382	887500	821699	648559	763535	856179	733640	874248	767705	629203	1359150	871530	759238	487399	816326	686571
Q08188	Q08188	TGM3_HUMAN	TGM3	Protein-glutamine gamma-glutamyltransferase E	338920	469264	322419	355864	468625	167583	487456	458630	366273	504980	123493	382535	613187	376465	531783	578739
Q08209	P16298;Q08209	PP2BA_HUMAN	PPP3CA	Protein phosphatase 3 catalytic subunit alpha		26092.5			203044	229164	282296	275830	210441	301809	140949	254228
Q08211	Q08211	DHX9_HUMAN	DHX9	ATP-dependent RNA helicase A	52085900	47915800	41831000	34535800	62671600	54703800	48465500	60633200	52296700	45665900	42241900	47743300	44399900	55114600	55372600	62243600
Q08379	Q08379	GOGA2_HUMAN	GOLGA2	Golgin subfamily A member 2	74665.1		65726.3	80500.7		85815.3	116594	86065.3	133044	127350	224309	111378	372964		256127	157531
Q08554	Q08554	DSC1_HUMAN	DSC1	Desmocollin-1	1469070	1178770	805231	1125670	1439540	751385	1248130	1643620	982355	1774550	917703	1022450	2533590	1968650	1591890	2018380
Q08945	Q08945	SSRP1_HUMAN	SSRP1	FACT complex subunit SSRP1	127314	122948	136984	183210	277254	623301	282418	348482	383445	369804	334382	338230	200916	141791	243403	187526
Q08AN1	Q08AN1	ZN616_HUMAN	ZNF616	Zinc finger protein 616			888315	1226860	1372110	445351	828552				212269
Q08J23	Q08J23	NSUN2_HUMAN	NSUN2	RNA cytosine C(5)-methyltransferase NSUN2	591129	663263	642371	739721	3361710	2589140	4212020	3781780	3613010	4480760	2338080	3834820	269740	216546	679693	643100
Q09019	Q09019	DMWD_HUMAN	DMWD	Dystrophia myotonica WD repeat-containing protein	919232	1123670	876977	933112	1414690	528766	1255640	1033830	1775700	1797660	536547	853849	3578950	4129870	2741290	2356490
Q09028	Q09028	RBBP4_HUMAN	RBBP4	Histone-binding protein RBBP4	1732080	1327230	1475050	1084510	3035070	3317300	4098320	3335470	4117440	3910840	2409370	3759880	1186490	1184070	1445840	1513660
Q09161	Q09161	NCBP1_HUMAN	NCBP1	Nuclear cap-binding protein subunit 1	427696	521128	433304	361762	224777	705435	401246	356347	385647	204932	268511	404634	258129	349899	450989	415166
Q09472	Q92793;Q09472	EP300_HUMAN	EP300	Histone acetyltransferase p300					76692.5	113645	228087	149021	116573	180488	87828.9	188638
Q09666	Q09666	AHNK_HUMAN	AHNAK	Neuroblast differentiation-associated protein AHNAK	764028	1188430	1080470	806699	1944940	2304630	1910960	2992490	1694670	1584830	864317	1391270	1240230	988384	728358	739141
Q0ZGT2	Q0ZGT2	NEXN_HUMAN	NEXN	Nexilin	392046	119699	264273	506946	647661	610466	298204	539671	595396	822641	368855	376153	314698	821805	305560	347364
Q10570	Q10570	CPSF1_HUMAN	CPSF1	Cleavage and polyadenylation specificity factor subunit 1	897761	827420	755139	500259	774576	1322640	1118620	1167900	1356850	1055210	1180170	1204180	649729	570770	832780	1176480
Q12769	Q12769	NU160_HUMAN	NUP160	Nuclear pore complex protein Nup160					241772	369806	235425	283187	272199	326427	141605	235761			123688	121189
Q12770	Q12770	SCAP_HUMAN	SCAP	Sterol regulatory element-binding protein cleavage-activating protein					101337		104457	101442	121800			111633
Q12788	Q12788	TBL3_HUMAN	TBL3	Transducin beta-like protein 3	184040	157889	157765	128490	231423	361812	276355	319262	321147	282308	210448	253802	86711.1		280281	201816
Q12789	Q12789	TF3C1_HUMAN	GTF3C1	General transcription factor 3C polypeptide 1	4559820	4121680	4224450	4749620	3284670	3596320	4324380	3656350	3783740	3997660	3234100	4385700	3994620	3452670	4116610	4402310
Q12792	Q12792	TWF1_HUMAN	TWF1	Twinfilin-1					217208	359744	147211	295148	209187	288911	66251.8		153614			76097.9
Q12797	Q12797	ASPH_HUMAN	ASPH	Aspartyl/asparaginyl beta-hydroxylase	609631	475246	655262	634618	258131	363619	324986	363362	330722	357887	361052	407379	589040	339451	585138	526949
Q12816	Q12816	TROP_HUMAN	TRO	Trophinin					502196	522039	543841	495889	414292	553422	328979	503565			159515	143399
Q12824	Q12824	SNF5_HUMAN	SMARCB1	SWI/SNF-related matrix-associated actin-dependent regulator of chromatin subfamily B member 1	1018060	1207840	1093880	1040170	1479510	1050300	1516740	1530760	1524980	1670680	1255110	1454760	952760	1145440	1045560	1044580
Q12830	Q12830	BPTF_HUMAN	BPTF	Nucleosome-remodeling factor subunit BPTF			202917			221871				224382	175956		601001
Q12834	Q12834	CDC20_HUMAN	CDC20	Cell division cycle protein 20 homolog					123232	56478.4		119092	121413	120619	61915.7	136286
Q12849	Q12849	GRSF1_HUMAN	GRSF1	G-rich sequence factor 1	1748970	1673110	1227000	844563	2242670	1823420	2141930	2268630	1981980	2311110	2052730	2089180	1382380	1243000	1523820	1505670
Q12872	Q12872	SFSWA_HUMAN	SFSWAP	Splicing factor, suppressor of white-apricot homolog	160861		207436	267515	228925	119542	143461	144425	184984	172949	128751	88886	256780	286390	311366	199253
Q12873	Q12873	CHD3_HUMAN	CHD3	Chromodomain-helicase-DNA-binding protein 3	500414	405389	456396	531537	467791	366252	534475	462247	337807	391290	320561	433095	450842	345231	420706	334566
Q12874	Q12874	SF3A3_HUMAN	SF3A3	Splicing factor 3A subunit 3	1052070	1040640	800925	943756	1854850	1272640	1505290	1652670	1367350	1319740	1184570	1197610	1234950	1374760	1350870	1356330
Q12888	Q12888	TP53B_HUMAN	TP53BP1	TP53-binding protein 1			35277.3		284236	212782	242759	293969	539578	433687	338922	358257	73159.4	138493	54050.2	73712
Q12894	Q12894	IFRD2_HUMAN	IFRD2	Interferon-related developmental regulator 2						186484	164659	106988	89646.1	160802	44544.5	86713.9
Q12899	Q12899	TRI26_HUMAN	TRIM26	Tripartite motif-containing protein 26	98835.9	148463	194032	142740	175294	201106	218977	210804	187338	253941	311353	234920	112843	96760.6	192935	176401
Q12904	Q12904	AIMP1_HUMAN	AIMP1	Aminoacyl tRNA synthase complex-interacting multifunctional protein 1	3632920	3796980	3970420	2690330	803700	1443420	1552020	1409960	821827	834040	745815	1065210	1279660	974397	1295560	1319780
Q12905	Q12905	ILF2_HUMAN	ILF2	Interleukin enhancer-binding factor 2	3760560	4459760	3208760	2883920	3729720	6535060	4123830	4015010	2774590	2255750	1638500	2546960	2731360	1780310	2941070	3411960
Q12906	Q96SI9;Q12906	ILF3_HUMAN	ILF3	Interleukin enhancer-binding factor 3	6700940	6600950	5970760	5448140	7281140	9399250	7334080	7779210	7082050	5335570	5724700	5386630	5224410	4443270	5750370	7341560
Q12923	Q12923	PTN13_HUMAN	PTPN13	Tyrosine-protein phosphatase non-receptor type 13	254284	536367	350124	298368	351340	221507	351822	373459	435729	274776	810305	462761	304258	265605	420039	367218
Q12926	Q12926	ELAV2_HUMAN	ELAVL2	ELAV-like protein 2	353787	376913	347112	293034	286664	578545	586996	431841	271876	269297	181787	422329	344055	120013	483515	473887
Q12931	Q12931	TRAP1_HUMAN	TRAP1	Heat shock protein 75 kDa, mitochondrial	333782	440651	513942	370178	1211840	1061180	1003310	1832600	1397970	1628190	745931	1277040	231503	458725	536960	612060
Q12986	Q12986	NFX1_HUMAN	NFX1	Transcriptional repressor NF-X1	209306	216536	259650	367617	331705	287381	412187	309010	301632	338765	199291	311990	284048	196301	252330	206156
Q13029	Q13029	PRDM2_HUMAN	PRDM2	PR domain zinc finger protein 2	489900	529725	546718	524286	602114	466416	653702	460270	677486	825426	624583	858590	620427		576710	463162
Q13043	Q13043	STK4_HUMAN	STK4	Serine/threonine-protein kinase 4		185993		57916.2	326775	140721	229217	271470	207818	258649	311360	258520
Q13045	Q13045	FLII_HUMAN	FLII	Protein flightless-1 homolog	58277.3		111408		260503	158992	207508	237068	317066	282400	165219	199389				126643
Q13049	Q13049	TRI32_HUMAN	TRIM32	E3 ubiquitin-protein ligase TRIM32	992306	1082440	898748	879098	630659	1260110	937364	954321	903140	846835	646010	1034310	809281	1009930	1037560	1310200
Q13084	Q13084	RM28_HUMAN	MRPL28	Large ribosomal subunit protein bL28m	437485	424928	278637	215386	696580	271728	502096	518387	777379	621255	956864	739737	449700	480201	594162	635522
Q13085	Q13085	ACACA_HUMAN	ACACA	Acetyl-CoA carboxylase 1			95736.2	196849	403388	413441	475452	561605	568732	576184	500972	456873	701606			265125
Q13107	Q13107	UBP4_HUMAN	USP4	Ubiquitin carboxyl-terminal hydrolase 4						22187.7	25457.1		44543.2	45710.1		65338.5
Q13111	Q13111	CAF1A_HUMAN	CHAF1A	Chromatin assembly factor 1 subunit A						78429.5	91778	186380	217912	231118	88627.4	181731
Q13123	Q13123	RED_HUMAN	IK	Protein Red	1128880	1005100	924847	942883	1818800	1106640	1445870	1559110	1500740	1335340	1156340	1197490	1018910	977641	1222620	1248430
Q13127	Q13127	REST_HUMAN	REST	RE1-silencing transcription factor	223614	266969	220104	283878	210015	119055	192359	167341	185271	175913	247678	187863	257498	282473	266038	194456
Q13129	Q13129	RLF_HUMAN	RLF	Zinc finger protein Rlf					361695	318285	344708	366520	474890	438523	344939	535209				209393
Q13131	Q13131	AAPK1_HUMAN	PRKAA1	5'-AMP-activated protein kinase catalytic subunit alpha-1	49811.1		40513.2	21115.8	230436	315402	240696	297625	213261	223866	171574	207848
Q13136	Q13136	LIPA1_HUMAN	PPFIA1	Liprin-alpha-1						52439.1
Q13148	Q13148	TADBP_HUMAN	TARDBP	TAR DNA-binding protein 43	1261340	1154880	1091670	950568	4098120	2540810	3134000	3428750	3528470	3532310	1195100	3077640	1071920	1011690	1233520	1364580
Q13151	Q13151	ROA0_HUMAN	HNRNPA0	Heterogeneous nuclear ribonucleoprotein A0	3144600	3079760	2921610	2803660	2792230	2603490	2932520	2851000	1869850	1847920	3870460	2178680	1830890	1900550	2259100	2071360
Q13155	Q13155	AIMP2_HUMAN	AIMP2	Aminoacyl tRNA synthase complex-interacting multifunctional protein 2	181906	386887	190338	195483	61088.2	137551	72556.4	57430.5	110706	88689.4	20980.4	47787.2				69018.2
Q13177	Q13177	PAK2_HUMAN	PAK2	Serine/threonine-protein kinase PAK 2						118146				147452
Q13185	Q13185	CBX3_HUMAN	CBX3	Chromobox protein homolog 3	277476			132673	227721	391269	201696	313414	255712	246681	271051	338673	46373			147843
Q13200	Q13200	PSMD2_HUMAN	PSMD2	26S proteasome non-ATPase regulatory subunit 2	191161	296806	293078	175025	111405	391667	311720	249784	263745	430456	170613	382343			64804.5	98151.9
Q13206	Q13206	DDX10_HUMAN	DDX10	Probable ATP-dependent RNA helicase DDX10					94914.1	240363	58988.1	113065	413066	464241	448687	378657	500018	325796	388262	331684
Q13242	Q13242	SRSF9_HUMAN	SRSF9	Serine/arginine-rich splicing factor 9	3447100	3254130	3251720	2480930	4044770	3781140	4117520	4682550	4086680	3591260	9015170	4652060	3396900	4079950	4129810	4301570
Q13243	Q13243	SRSF5_HUMAN	SRSF5	Serine/arginine-rich splicing factor 5	1412010	1432160	1393330	1305620	937842	948035	1100600	1038360	1053680	1231790	2743620	1907250	1502920	1604680	1919750	1340710
Q13247	Q13247	SRSF6_HUMAN	SRSF6	Serine/arginine-rich splicing factor 6	31616100	27058500	27926900	26567300	35977100	27681000	36149900	36769100	33617000	35588300	59777500	38603500	29496900	31038200	35162100	30056300
Q13263	Q13263	TIF1B_HUMAN	TRIM28	Transcription intermediary factor 1-beta	703638	627189	709452	546901	2091840	2040670	2592090	2647380	2507700	2353580	1242720	2034130	522624	425281	587941	591159
Q13283	Q13283	G3BP1_HUMAN	G3BP1	Ras GTPase-activating protein-binding protein 1	311808	386224	374689	337245	296076	431047	351712	465809	291332	381470	250817	314606	200220	97860.4	240172	226133
Q13309	Q13309	SKP2_HUMAN	SKP2	S-phase kinase-associated protein 2					187575	88279.3	188444	192262	185196	345556	122629	273894
Q13310	Q13310	PABP4_HUMAN	PABPC4	Polyadenylate-binding protein 4	2134060	2433240	1588750	1660110	1649210	2007410	2100080	1745510	1716040	1811310	2422480	1990040	1845160	1915700	1886520	1976270
Q13322	Q13322	GRB10_HUMAN	GRB10	Growth factor receptor-bound protein 10					59755.3	44172.9	80526.4	61850.1	84499.9	131831	22082.4	71687.7
Q13330	Q13330	MTA1_HUMAN	MTA1	Metastasis-associated protein MTA1			114491	148434	186462	99244.9	156551	171125	194332	226602	107465	223438
Q13347	Q13347	EIF3I_HUMAN	EIF3I	Eukaryotic translation initiation factor 3 subunit I	753944	948387	501057	565007	1206460	1741990	1708560	2246790	2034170	2180690	3059320	2042050	1023620	1284850	1174460	1552770
Q13356	Q13356	PPIL2_HUMAN	PPIL2	RING-type E3 ubiquitin-protein ligase PPIL2					262925		120559	117918			63518.8					192649
Q13402	Q13402	MYO7A_HUMAN	MYO7A	Unconventional myosin-VIIa	944534					276302	909818		733935	825918						486258
Q13404	Q13404	UB2V1_HUMAN	UBE2V1	Ubiquitin-conjugating enzyme E2 variant 1						64602.9		47806.1
Q13405	Q13405	RM49_HUMAN	MRPL49	Large ribosomal subunit protein mL49	239710	353096			223168			341160		161459	119348			51505.8	270499
Q13415	Q13415	ORC1_HUMAN	ORC1	Origin recognition complex subunit 1	390552	425383	477762	543241	383134	267367	424755	337062	356158	407740	301462	316098	429654	417352	397633	262645
Q13418	Q13418	ILK_HUMAN	ILK	Scaffold protein ILK					275158	250055	271973	305513	175239	202854	91030.6	155142
Q13425	Q13425	SNTB2_HUMAN	SNTB2	Beta-2-syntrophin					204683	147014	202507	174128	303054	314603	234048	243345			100169	66036.3
Q13427	Q13427	PPIG_HUMAN	PPIG	Peptidyl-prolyl cis-trans isomerase G	83956.2		52725.4	37179.7	171775	192524	158660	194255	165441	164096	167415	184612	90949.5	63795.1	119922	160685
Q13428	Q13428	TCOF_HUMAN	TCOF1	Treacle protein	4054860	4364550	2766840	2551510	8119040	4085950	5828740	6083210	8385430	8279670	9057120	7766680	8424250	9274120	8223570	8969700
Q13435	Q13435	SF3B2_HUMAN	SF3B2	Splicing factor 3B subunit 2	4377580	3838400	3460450	3303830	3748490	3492930	3572110	3931900	3772260	3123350	3995340	3331390	3456490	3798360	4054160	4778250
Q13439	Q13439	GOGA4_HUMAN	GOLGA4	Golgin subfamily A member 4	1496620	1605440	1443670	1236740	1228980	1368180	1497420	1647850	1954100	1571630	916021	1807710	1658900	2086850	2044570	2761390
Q13459	Q13459	MYO9B_HUMAN	MYO9B	Unconventional myosin-IXb			82744.4			34788.2	74468.6
Q13472	Q13472	TOP3A_HUMAN	TOP3A	DNA topoisomerase 3-alpha	149509	160481	160658		246038	199954	200108	256605	350950	350284	301728	375240			229363	214411
Q13488	Q13488	VPP3_HUMAN	TCIRG1	V-type proton ATPase 116 kDa subunit a 3	72982.1	96669.2	109801	56003.6		151537	99070	131944					103727	142371	204138	279981
Q13501	Q13501	SQSTM_HUMAN	SQSTM1	Sequestosome-1	472456	251368	456083	302770	670762	710353	792908	718835	1329690	1571240	762723	1543840	679092	663605	588824	577286
Q13523	Q13523	PRP4K_HUMAN	PRP4K	Serine/threonine-protein kinase PRP4 homolog	617591	540977	529995	589398	685141	433765	563494	675389	647965	657595	934758	678333	638721	501645	628282	713978
Q13547	Q13547	HDAC1_HUMAN	HDAC1	Histone deacetylase 1	395150	458708	573894	96747.5	396691	362067	486135	452520	527253	501799	133837	378876	353801		348146	343390
Q13555	Q13555;Q13554	KCC2G_HUMAN	CAMK2G	Calcium/calmodulin-dependent protein kinase type II subunit gamma	44016.6				189532	176181	220087	251566	144163	193185	89211.8	146840
Q13557	Q13557	KCC2D_HUMAN	CAMK2D	Calcium/calmodulin-dependent protein kinase type II subunit delta	52082.2	75344.4	71720		375451	311869	266085	306961	232901	280754	178298	239061			88815.7	136865
Q13561	Q13561	DCTN2_HUMAN	DCTN2	Dynactin subunit 2			141021		469701	214767	121360	254235	336919	317160	146300	126183			146359
Q13573	Q13573	SNW1_HUMAN	SNW1	SNW domain-containing protein 1	1782040	1522070	1407280	1355940	2429440	1410980	1911010	2024150	2204960	1874200	1601860	1840830	1721040	1655390	1857450	1967110
Q13595	Q13595	TRA2A_HUMAN	TRA2A	Transformer-2 protein homolog alpha	4696010	3912180	3215880	3221200	5864990	5531960	5260800	6614230	6266880	5221660	6214220	6227740	4224990	5470840	6082790	5951540
Q13601	Q13601	KRR1_HUMAN	KRR1	KRR1 small subunit processome component homolog	1420350	1864550	1392240	1459110	2083200	2493280	1494820	1678970	2534910	2760120	3333670	2281920	3406260	2556280	2561120	2604070
Q13610	Q13610	PWP1_HUMAN	PWP1	Periodic tryptophan protein 1 homolog	1453710	1199210	1482150	1722170	2364340	1532560	2179450	1422970	1692100	2243430	1033260	1689240	1466170	1169920	1782540	1265450
Q13618	Q13618	CUL3_HUMAN	CUL3	Cullin-3						228659	180742		167124					270647	283647
Q13619	Q13620;Q13619	CUL4A_HUMAN	CUL4A	Cullin-4A	158110					172401	200407	190257	269398	214886	242579	170633
Q13636;Q9UL26	Q9UL26;Q13636	RAB31_HUMAN;RB22A_HUMAN	RAB22A;RAB31	Ras-related protein Rab-31						24025.7
Q13637	Q13637	RAB32_HUMAN	RAB32	Ras-related protein Rab-32	16031.2		34440.2			52026.6		71089.5	24954.6		23127.4				49835
Q13642	Q13642	FHL1_HUMAN	FHL1	Four and a half LIM domains protein 1					238587	571493	427924	381702		199148		296341
Q13643	Q13643	FHL3_HUMAN	FHL3	Four and a half LIM domains protein 3					772208	349977	998920	912839	796599	1001610	353753	438943
Q13671	Q13671	RIN1_HUMAN	RIN1	Ras and Rab interactor 1					444386	347317	468967	293017	476373	541086	217826	485853
Q13751	Q13751	LAMB3_HUMAN	LAMB3	Laminin subunit beta-3			42133			212269	22699	35032.8			200239	137941	36855.6		181992	249790
Q13753	Q13753	LAMC2_HUMAN	LAMC2	Laminin subunit gamma-2	146036	137873	149697	123991	109319	135999	125094		124769	172172	130923	160367			183945	172114
Q13769	Q13769	THOC5_HUMAN	THOC5	THO complex subunit 5	232312	159854	130141	149017	106182	174178	208636	158549		141020	220164	162122	184637		222909	299014
Q13772	Q13772	NCOA4_HUMAN	NCOA4	Nuclear receptor coactivator 4	101947	99091.5	150163	190375	139525	134156	183724	218085	224294	198891	118241	248918	420552	320619	263854	322828
Q13813	Q13813	SPTN1_HUMAN	SPTAN1	Spectrin alpha chain, non-erythrocytic 1		886621	138416	3104150	287536	386209	178247	330054	298780	416355	264954	219402		158636		117855
Q13823	Q13823	NOG2_HUMAN	GNL2	Nucleolar GTP-binding protein 2	2419950	2565130	2161680	2467240	2338660	2482410	3092330	2830970	2227670	2660980	2547260	3033360	2353970	2823910	2488050	2200190
Q13835	Q13835	PKP1_HUMAN	PKP1	Plakophilin-1	276534	380122	157991	359640	545336	177328	362256	367482	252120	349942	152871	247012	1699170	391124	340402	380173
Q13838	Q13838;O00148	DX39B_HUMAN	DDX39B	Spliceosome RNA helicase DDX39B	733438	755604	635456	302780	1423360	1149080	1226710	1699080	1455030	1452510	853113	1029190	833882	953811	1071510	1229220
Q13867	Q13867	BLMH_HUMAN	BLMH	Bleomycin hydrolase	721680	727067	485931	431517	1501280	678974	618516	730685	673739	609501	225273	551136	707977	726613	942030	833033
Q13868	Q13868	EXOS2_HUMAN	EXOSC2	Exosome complex component RRP4	813396	811852	732801	652181	462295	528826	644557	507984	376981	442945	348284	465464	446364	484988	676506	715327
Q13888;Q6P1K8	Q13888;Q6P1K8	T2H2L_HUMAN;TF2H2_HUMAN	GTF2H2;GTF2H2C	General transcription factor IIH subunit 2	136496	136809	124449	71051.7	70191	113554	165329	84935.5	173982	154751	91919.4	142096			84425.2
Q13895	Q13895	BYST_HUMAN	BYSL	Bystin	1181680	1270190	1334600	1407710	1021620	959796	963487	968187	751010	1050040	989057	1032690	1565770	1167200	1617270	1366030
Q13901	Q13901	C1D_HUMAN	C1D	Nuclear nucleic acid-binding protein C1D	144487		410380		246971	193516	219890	158809			169010	212422	108429
Q13951	Q13951	PEBB_HUMAN	CBFB	Core-binding factor subunit beta						259760					14978.2	19214.9
Q14008	Q14008	CKAP5_HUMAN	CKAP5	Cytoskeleton-associated protein 5			105787	112456	149870	188759	100450	167715	52820.5	168656		150234
Q14103	Q14103	HNRPD_HUMAN	HNRNPD	Heterogeneous nuclear ribonucleoprotein D0	1614240	1738210	1225870	1321560	2911270	2812030	1658580	2693360	2998100	2053830	3058170	1852570	1226120	2275610	1633220	2866420
Q14116	Q14116	IL18_HUMAN	IL18	Interleukin-18					358558	244153	377756	499689	617119	632206	247521	388665	59524.5
Q14117	Q14117	DPYS_HUMAN	DPYS	Dihydropyrimidinase	287207	418709	316220	270172	370514	507174	421621	549282	177968	379155		415349			326353	632279
Q14119	Q14119	VEZF1_HUMAN	VEZF1	Vascular endothelial zinc finger 1	148521	78887.1	137366	92505.2	128101	228630	211126	188809	221332	137142	147626	180652	51200.7		134860	176193
Q14137	Q14137	BOP1_HUMAN	BOP1	Ribosome biogenesis protein BOP1	1127090	1109120	1185870	1013800	840669	951684	973791	965218	955751	1128420	994118	1048650	1279670	1171300	1312200	1083720
Q14145	Q14145	KEAP1_HUMAN	KEAP1	Kelch-like ECH-associated protein 1		65327	59000.9	63012.9		49155.8	24868.4					45091.4
Q14146	Q14146	URB2_HUMAN	URB2	Unhealthy ribosome biogenesis protein 2 homolog	497463	481279	501889	411155	404409	607981	497033	387890	503212	447029	390602	545019	488584	377631	749424	526261
Q14147	Q14147	DHX34_HUMAN	DHX34	Probable ATP-dependent RNA helicase DHX34					237190		202640			304302						234063
Q14151	Q14151	SAFB2_HUMAN	SAFB2	Scaffold attachment factor B2	637720	639851	512124	476576	1023610	599956	832557	1025000	802284	719986	592047	596695	585560	377749	622757	742283
Q14152	Q14152	EIF3A_HUMAN	EIF3A	Eukaryotic translation initiation factor 3 subunit A	723286	840194	609456	550034	882385	859542	917462	1055250	899820	975796	2910910	1219820	766942	830229	955221	861391
Q14155	Q14155;Q15052	ARHG7_HUMAN	ARHGEF7	Rho guanine nucleotide exchange factor 7					156122	126856	197665	205819	170006	365325	260197
Q14157	Q14157	UBP2L_HUMAN	UBAP2L	Ubiquitin-associated protein 2-like	118609		118316	123697	446011	160228	164207	266803	176161	190343	212812	132058	643073		589831	52459.8
Q14160	Q14160	SCRIB_HUMAN	SCRIB	Protein scribble homolog	206434		293989	240739	277686	394369	291847	428988	455976	410165	548891	375650		136327	183407	285447
Q14166	Q14166	TTL12_HUMAN	TTLL12	Tubulin--tyrosine ligase-like protein 12					82926.2	167545	197581	138745	66943	87999.1	73079.5	103349
Q14181	Q14181	DPOA2_HUMAN	POLA2	DNA polymerase alpha subunit B					25219.2		66433.7			41910.1
Q14192	Q14192	FHL2_HUMAN	FHL2	Four and a half LIM domains protein 2	86207.6	85827.7	123783	53521.9	1150300	1008820	1286660	1523910	1171260	1232140	699590	1135340	83724.3			92277.2
Q14197	Q14197	ICT1_HUMAN	MRPL58	Large ribosomal subunit protein mL62	753866	586763	509795	537134	1189420	1043280	888275	1207280	1627880	1188820	2208200	1299570	1020060	1538490	1497880	1657380
Q14202	Q14202	ZMYM3_HUMAN	ZMYM3	Zinc finger MYM-type protein 3	223273	145508	186868	250305	706757	468268	689120	871569	900471	888690	614088	927732	122714		216631	220035
Q14203	Q14203	DCTN1_HUMAN	DCTN1	Dynactin subunit 1						42595.3		72305.5			20957.8
Q14204	Q14204	DYHC1_HUMAN	DYNC1H1	Cytoplasmic dynein 1 heavy chain 1			44573	43841.2	139540	125402	85488.7	157538	100113	96846.3	22283.7	105684	36760.4		19883.1
Q14207	Q14207	NPAT_HUMAN	NPAT	Protein NPAT					46412.3				88280.5	146950	93358.4	72349.7	66859.2	60808.8	188437	122434
Q14210	Q14210	LY6D_HUMAN	LY6D	Lymphocyte antigen 6D				51583.8							40950.1
Q14232	Q14232	EI2BA_HUMAN	EIF2B1	Translation initiation factor eIF2B subunit alpha			73287.3
Q14240	Q14240	IF4A2_HUMAN	EIF4A2	Eukaryotic initiation factor 4A-II						32766.3				115792
Q14241	Q14241	ELOA1_HUMAN	ELOA	Elongin-A	197870	372219	321596	477659	58250.8	76047.1	256870	195233	219773	283054	192565	122083	426994	412357	474455	375295
Q14247	Q14247	SRC8_HUMAN	CTTN	Src substrate cortactin			170132		318910	719962	213220	326824	394400	533438	566900	335436	173123	134590	135166	234746
Q14257	Q14257	RCN2_HUMAN	RCN2	Reticulocalbin-2	415901	339177	263748	136823	218723	294888	380299	315513	405669	495142	1126130	970717	320746	351325	559121	679423
Q14258	Q14258	TRI25_HUMAN	TRIM25	E3 ubiquitin/ISG15 ligase TRIM25					437578	260596	407855	410924	534672	328550	368186
Q14315	Q14315	FLNC_HUMAN	FLNC	Filamin-C	187026	253426	218275	76675.7	654630	1252220	696124	881756	1014910	1176930	501446	771629	59404	113413	261083	265862
Q14331	Q14331	FRG1_HUMAN	FRG1	Protein FRG1	148334	226031	198927	183332	106938	194183	200937	194128	192916	185890	170342	171045	195628	202886	210910	249608
Q14444	Q14444	CAPR1_HUMAN	CAPRIN1	Caprin-1	511831	690995	808728	749686	317128	371829	455059	416900	284211	262095	433742	334247	307899	290490	415138	295617
Q14493	Q14493	SLBP_HUMAN	SLBP	Histone RNA hairpin-binding protein	48856.9	83199.8	77076.9	119145	92165.2	54460.7	78258.3	107839	34968.8	112214	98414.9	104470			94868.3	58596.2
Q14498	Q14498	RBM39_HUMAN	RBM39	RNA-binding protein 39	9405350	8797360	11218700	10793000	7872300	6752190	8215860	9309820	7192980	6760000	5206020	7043500	8934930	9232130	8768590	9288850
Q14527	Q14527	HLTF_HUMAN	HLTF	Helicase-like transcription factor					114018	63667.4	80177.9	95727.4	180206	139276	72015	180758
Q14533	P78386;A6NCN2;O43790;Q14533;P78385	KRT81_HUMAN	KRT81	Keratin, type II cuticular Hb1	124740	76814.5	174698		1326930	2002110	1759660	1742640	1807890	1883080	811718	1814960			183426	194136
Q14562	Q14562	DHX8_HUMAN	DHX8	ATP-dependent RNA helicase DHX8	223188	142025	148345	104263	208462	105693	172062	274579	208293	187970	214548	203301	216055		258027	270918
Q14566	Q14566	MCM6_HUMAN	MCM6	DNA replication licensing factor MCM6	77894.2				206663	143098	146088	171417	208068	278774	498730	247745	291472	149942	182979	182676
Q14574	Q14574	DSC3_HUMAN	DSC3	Desmocollin-3	164628	114142	78993	44003.5	118604	88943.8	145280	184210	86095.6	131561	73996.9	115227	147797	47108	113420	226418
Q14669	Q14669	TRIPC_HUMAN	TRIP12	E3 ubiquitin-protein ligase TRIP12	2298290	2405690	2559120	2709840	1475540	1902960	2039020	1913450	1934810	2009360	1551190	2557960	2754660	2512120	2619350	2273690
Q14671	Q8TB72;Q14671	PUM1_HUMAN	PUM1	Pumilio homolog 1	286235	332719	155674	184009	337889	487104	284264	355808	238577	433182		269381	268253	356355	256285	286749
Q14676	Q14676	MDC1_HUMAN	MDC1	Mediator of DNA damage checkpoint protein 1	581775	717571	672658	635722	571740	509307	583307	661040	900389	910231	594759	814994	664951	520525	753149	658430
Q14683	Q14683	SMC1A_HUMAN	SMC1A	Structural maintenance of chromosomes protein 1A	285349	315609	286751	296194	497664	388147	433098	443473	686122	700593	616467	604272	314094	486495	377118	364675
Q14684	Q14684	RRP1B_HUMAN	RRP1B	Ribosomal RNA processing protein 1 homolog B	1477860	1507450	1519850	1629510	1392680	1410580	1545110	1296340	1593840	1597290	1604540	1552340	1683610	1584120	1435450	1364650
Q14687	Q14687	GSE1_HUMAN	GSE1	Genetic suppressor element 1				74111.2						38375.1	61460.1	85496.1
Q14690	Q14690	RRP5_HUMAN	PDCD11	Protein RRP5 homolog	1589850	1867990	1784950	1639370	1357270	2011540	1624830	1525460	1367470	1608010	1286490	1283310	1426580	1161890	1410230	1271980
Q14692	Q14692	BMS1_HUMAN	BMS1	Ribosome biogenesis protein BMS1 homolog	2042910	2231200	2139130	2118620	1584010	2062250	1974580	1947730	1656200	2074260	1784250	2001050	2233060	2146650	2352100	2142570
Q14694	Q14694	UBP10_HUMAN	USP10	Ubiquitin carboxyl-terminal hydrolase 10	115371	90413.7	131515	193337	430229	296449	499116	453633	356489	533980	238017	399127			305341
Q14697	Q14697	GANAB_HUMAN	GANAB	Neutral alpha-glucosidase AB	534421	548167	572330	497788	591301	573169	529982	668594	312666	266370	315101	304457	204800	188809	365071	261816
Q14738	Q14738	2A5D_HUMAN	PPP2R5D	Serine/threonine-protein phosphatase 2A 56 kDa regulatory subunit delta isoform			48360.9		102227	181150	161439	151455	96027.6	168791	81420.4	139909
Q14739	Q14739	LBR_HUMAN	LBR	Delta(14)-sterol reductase LBR	1376670	1191830	1373290	1040340	818507	548598	777882	825777	921217	777977	433519	864259	879869	634778	797555	838396
Q14764	Q14764	MVP_HUMAN	MVP	Major vault protein	515068	648204	649001	436070	501057	750343	652020	644679	504612	434543	168234	353793	413351	503503	452525	361152
Q14781	Q14781	CBX2_HUMAN	CBX2	Chromobox protein homolog 2	161314	155798	152802	196003	116944	191471	265664	160211	233521	194272	201426	251614	92196.6		104997	98001.8
Q14807	Q14807	KIF22_HUMAN	KIF22	Kinesin-like protein KIF22	163371	198407	163097	157303	302205	239897	275669	272287	304126	338984	162226	281916	271751		126119	217692
Q14839	Q14839	CHD4_HUMAN	CHD4	Chromodomain-helicase-DNA-binding protein 4	539075	602923	518468	544286	2834660	2797150	3007480	3199670	3574790	3398680	2590910	3599790	530255	525809	571607	611310
Q14847	Q14847	LASP1_HUMAN	LASP1	LIM and SH3 domain protein 1	80667.4	79132.6	102888	51648.6	226922	219844	204817	272364	278770	238313		252201			31287.5	67766.3
Q14865	Q14865	ARI5B_HUMAN	ARID5B	AT-rich interactive domain-containing protein 5B	250087	366696	281164	351009	589877	353530	607704	534379	542960	471367	253938	440398	189217		196084	103864
Q14966	Q14966	ZN638_HUMAN	ZNF638	Zinc finger protein 638	1985850	2007450	2149270	2125130	2196190	1617560	2088160	1853930	1954260	1729820	1717500	1598800	1750920	1896260	1953890	1746740
Q14974	Q14974	IMB1_HUMAN	KPNB1	Importin subunit beta-1					156498	602266	348722	284897	386415	435031	173168	315363				185063
Q14978	Q14978	NOLC1_HUMAN	NOLC1	Nucleolar and coiled-body phosphoprotein 1	7040970	7506000	5463640	5942750	9053280	5991420	8733950	8015970	10360900	11386500	19930400	14029800	10299300	9892010	10365700	10542900
Q14980	Q14980	NUMA1_HUMAN	NUMA1	Nuclear mitotic apparatus protein 1	1793350	1912770	1919760	1877600	1510010	1598970	1985550	1924990	1954000	1874010	1387650	1908810	1857450	1682730	1925530	1858620
Q14999	Q14999	CUL7_HUMAN	CUL7	Cullin-7						82709.9	100284	94444.2		125478	91096.9	109266			86056
Q14C86	Q14C86	GAPD1_HUMAN	GAPVD1	GTPase-activating protein and VPS9 domain-containing protein 1		117317			133533	151113		180539	134867	148722	139161	120394			116609
Q15003	Q15003	CND2_HUMAN	NCAPH	Condensin complex subunit 2		120364	100994	146293	398378	331982	412626	339083	408604	666266	342993	352901
Q15007	Q15007	FL2D_HUMAN	WTAP	Pre-mRNA-splicing regulator WTAP	779098	797142	864126	975944	887377	765325	940520	971008	774312	797272	789119	756479	702660	685206	861491	878051
Q15008	Q15008	PSMD6_HUMAN	PSMD6	26S proteasome non-ATPase regulatory subunit 6	104940	280607	233811	276606	92644.1	297588	276072	203499		133650	166154	246597
Q15018	Q15018	ABRX2_HUMAN	ABRAXAS2	BRISC complex subunit Abraxas 2						21928.9	65819	88005.3
Q15020	Q15020	SART3_HUMAN	SART3	Squamous cell carcinoma antigen recognized by T-cells 3	1360010	874258	1468640	883932	567179	450461	743842	757291	647130	763798	850957	805431	983036	627106	792185	380850
Q15021	Q15021	CND1_HUMAN	NCAPD2	Condensin complex subunit 1		39652			194877	178902	194109	209728	187459	320698	152161	219268			114387
Q15022	Q15022	SUZ12_HUMAN	SUZ12	Polycomb protein SUZ12	361766	150121	151954	194586	297850	223033	305762	229648	240749	303544	245237	303008	264061	150519	268244	216233
Q15024	Q15024	EXOS7_HUMAN	EXOSC7	Exosome complex component RRP42	314612	222126	319362			398047	140277	122983			67335.7	108138				158096
Q15029	Q15029	U5S1_HUMAN	EFTUD2	116 kDa U5 small nuclear ribonucleoprotein component	2815270	2554230	2219340	1639260	2327240	5076580	2608770	2940280	2753750	2111580	2031990	2280100	1679240	2285740	2312200	3661770
Q15042	Q15042	RB3GP_HUMAN	RAB3GAP1	Rab3 GTPase-activating protein catalytic subunit					76188.8	114852	66684.1	119862		168494	110612	68089.7
Q15046	Q15046	SYK_HUMAN	KARS1	Lysine--tRNA ligase	3111580	3177460	3397840	2267220	883778	2256620	1670460	1315550	878609	849590	582803	962244	1265090	1339670	1181770	1177760
Q15048	Q15048	LRC14_HUMAN	LRRC14	Leucine-rich repeat-containing protein 14					136631	38480.9	124919	148732	100029	122602	24352.2	113599
Q15050	Q15050	RRS1_HUMAN	RRS1	Ribosome biogenesis regulatory protein homolog	2850750	2844140	3049480	2620690	1971170	2237380	2349320	2246510	1617550	1713990	1341410	1649790	2087320	1808870	2012950	1806590
Q15054	Q15054	DPOD3_HUMAN	POLD3	DNA polymerase delta subunit 3	26955.2		48706.4	31776.9	253876	117936	305285	211526	311270	293427	184270	275474			36364.2
Q15056	Q15056	IF4H_HUMAN	EIF4H	Eukaryotic translation initiation factor 4H					46512.5	87786.2	121863	104252	92014.5	159788	23222.2	138349
Q15058	Q15058	KIF14_HUMAN	KIF14	Kinesin-like protein KIF14	180952	161857	165139	252461	124629	120361	166735	88671	109353	151749		148636	156678	55434.1	161592	185775
Q15061	Q15061	WDR43_HUMAN	WDR43	WD repeat-containing protein 43	183980	258929	403597	147383	619642	1118680	664332	771224	767652	886386	491428	469867	314447	203600	310431	247992
Q15072	Q15072	OZF_HUMAN	ZNF146	Zinc finger protein OZF			88103.8		48542.6	46283	103925		69190.4	114388		162321			70924.3
Q15084	Q15084	PDIA6_HUMAN	PDIA6	Protein disulfide-isomerase A6	211816	272133	280639	135719	143757	259516	243565	408703	349120	217930	235316	297172	109114	131952	221586	393016
Q15102	Q15102	PA1B3_HUMAN	PAFAH1B3	Platelet-activating factor acetylhydrolase IB subunit alpha1					677543	458104	906451	674169	289341	677021	61092.3	257637
Q15125	Q15125	EBP_HUMAN	EBP	3-beta-hydroxysteroid-Delta(8),Delta(7)-isomerase	606810		758602		459536	279741	683867	965880	904641	1362000				120253	209233	489949
Q15126	Q15126	PMVK_HUMAN	PMVK	Phosphomevalonate kinase					394629	180803	428817	474252	279971	333021	53259.2
Q15149	Q15149	PLEC_HUMAN	PLEC	Plectin	1277960	1930450	2233910	991794	5666880	9365240	3981440	6914260	6314140	8459990	5426800	4526040	1392970	1090470	2378310	1910000
Q15181	Q15181	IPYR_HUMAN	PPA1	Inorganic pyrophosphatase		123964	189988	67528	196386	187512	233249	238906	129475	276710		160165	121032		86022.3	68899.3
Q15185	Q15185	TEBP_HUMAN	PTGES3	Prostaglandin E synthase 3		154893	145608	112732		628773	1046400		979815	1371540	748071	617394	215612	48395.9	228872	238758
Q15233	Q15233	NONO_HUMAN	NONO	Non-POU domain-containing octamer-binding protein	1613600	1814220	1916000	1553270	4116950	2957780	4646460	4812010	5026270	5220750	3205110	5144340	906400	1680130	1486480	1665570
Q15262	Q15262	PTPRK_HUMAN	PTPRK	Receptor-type tyrosine-protein phosphatase kappa						39704.7		34307.1	54182.6	67551.3	61219.5	75656.1
Q15269	Q15269	PWP2_HUMAN	PWP2	Periodic tryptophan protein 2 homolog		113051	67071.4		151108	281576	95648.3	219571	131390	185865	125192	123498				64501.5
Q15286	Q15286	RAB35_HUMAN	RAB35	Ras-related protein Rab-35	602211				1127370
Q15287	Q15287	RNPS1_HUMAN	RNPS1	RNA-binding protein with serine-rich domain 1	5471100	4415300	3296780	4294420	6501720	4435980	5832450	6238530	6590620	7042930	10395500	6844130	5285710	3974510	5403100	4676820
Q15291	Q15291	RBBP5_HUMAN	RBBP5	Retinoblastoma-binding protein 5	201502	104238	153146	132235	147063	287500	228863	230127	220351	209338	199405	217173				138241
Q15293	Q15293	RCN1_HUMAN	RCN1	Reticulocalbin-1	209945		204222		230442	318073	186130	199281	259902	266611	1346030	477208		208430	289260	360841
Q15326	Q15326	ZMY11_HUMAN	ZMYND11	Zinc finger MYND domain-containing protein 11									64363		50367.2
Q15334	Q15334	L2GL1_HUMAN	LLGL1	Lethal(2) giant larvae protein homolog 1			68673.1		171405	108787	193119	175901	166653	188446	180197	145095			51615.3
Q15361	Q15361	TTF1_HUMAN	TTF1	Transcription termination factor 1	255750	247816	207324	245988	85020.5	197401	206942	234360	174275	176765	304357	252446	250943	282701	262696	195787
Q15365	Q15366;Q15365;P57721	PCBP1_HUMAN	PCBP1	Poly(rC)-binding protein 1	1822140	2073090	2082530	1983720	4557960	4769850	4453000	5210730	4722400	5030400	2427130	3905470	1975710	2048100	2009730	2284070
Q15366	Q15366;P57721	PCBP2_HUMAN	PCBP2	Poly(rC)-binding protein 2	1371110	2017170	1525430	1090370	3739020	6134410	4327560	4881230	4258920	5228600	2564320	3826820	1049200	1245110	1537880	1652670
Q15369	Q15369	ELOC_HUMAN	ELOC	Elongin-C					827922	42119.4	833486	984094	761280	929971		1012410
Q15370	Q15370	ELOB_HUMAN	ELOB	Elongin-B						162222	72891.7				35057.6	94295.2	62568.1			105059
Q15392	Q15392	DHC24_HUMAN	DHCR24	Delta(24)-sterol reductase	165990	111980	219379	198145	144595	139325	132241	204864		72436.9		132723				101588
Q15393	Q15393	SF3B3_HUMAN	SF3B3	Splicing factor 3B subunit 3	2158000	2160300	1751650	1670360	1545340	4360400	1721620	1788830	1370700	1166570	950948	1156720	1425360	1379260	1611040	2170690
Q15397	Q15397	PUM3_HUMAN	PUM3	Pumilio homolog 3	899934	942409	1007100	780436	839550	910815	827863	938584	870363	918753	914825	874018	712342	911635	634845	608330
Q15417	Q15417	CNN3_HUMAN	CNN3	Calponin-3	244401	273447	463406	458325	289810	289184	121562	556922	359760	321463	1918090	282242	223851	138285	144348	233645
Q15424	Q15424	SAFB1_HUMAN	SAFB	Scaffold attachment factor B1	1109300	1091060	788182	826794	1993310	1308580	1625600	2016420	1773550	1417840	1220010	1206680	1200080	1275150	1294990	1584270
Q15427	Q15427	SF3B4_HUMAN	SF3B4	Splicing factor 3B subunit 4	1430210		1088240		1304550	2284010	1132900	1168420	942858	850981	810612	1000560	1429000	1381580	1562910	1809430
Q15428	Q15428	SF3A2_HUMAN	SF3A2	Splicing factor 3A subunit 2	1791530	1558860	1132040	1326760	2732540	1562250	2072760	1763350	1889460	1663170	1420780	1552640	1443750	1215210	1514010	1699070
Q15434	Q15434	RBMS2_HUMAN	RBMS2	RNA-binding motif, single-stranded-interacting protein 2	119148	136199	120462	126575	134281	165277	185918	111758	36481.8	121854	175958	99837.3			81023.8	64829.1
Q15437	Q15437	SC23B_HUMAN	SEC23B	Protein transport protein Sec23B				74645.8	193117	275109	272814	248176	269075	201640	129588	322498			233202
Q15459	Q15459	SF3A1_HUMAN	SF3A1	Splicing factor 3A subunit 1	1377040	1120200	1086390	872071	1987470	1387250	1596680	1793540	1671630	1439130	1532750	1364420	1333980	1575750	1612370	1685820
Q15477	Q15477	SKI2_HUMAN	SKIC2	Superkiller complex protein 2						59087.9			82183.6		89007.9	56815.5
Q15517	Q15517	CDSN_HUMAN	CDSN	Corneodesmosin	1741030	2736230	1212590	1822160	2819010	552791	2304480	3061640	1893040	2489040	561268	1446880	5078810	3837420	3201940	3408780
Q15545	Q15545	TAF7_HUMAN	TAF7	Transcription initiation factor TFIID subunit 7						17809.4		37307.2			101180	87072.5				39078.1
Q15554	Q15554	TERF2_HUMAN	TERF2	Telomeric repeat-binding factor 2	85365.4		73742.9			134391
Q15572	Q15572	TAF1C_HUMAN	TAF1C	TATA box-binding protein-associated factor RNA polymerase I subunit C	405138	397215	370142	215075	282255	230037	273662	260660	284774	339507	431672	386587	211038	252606	426900	389729
Q15573	Q15573	TAF1A_HUMAN	TAF1A	TATA box-binding protein-associated factor RNA polymerase I subunit A	162403				88169.6	222399		72069.2	50169.9	57341.2	111343	47564.1	411649		160363	105953
Q15629	Q15629	TRAM1_HUMAN	TRAM1	Translocating chain-associated membrane protein 1	105780	43180.2	106288	136310			63654.5		40532.5
Q15633	Q15633	TRBP2_HUMAN	TARBP2	RISC-loading complex subunit TARBP2	86244.8	51470.8	68174.4		60848.8	168045	145712			137443	140154	101028				54811.9
Q15637	Q15637	SF01_HUMAN	SF1	Splicing factor 1	297929	290427	300419	229270	539485	291176	428602	573076	486843	496611	456452	382709	367485	319476	356890	324692
Q15645	Q15645	PCH2_HUMAN	TRIP13	Pachytene checkpoint protein 2 homolog						68282.9
Q15648	Q15648	MED1_HUMAN	MED1	Mediator of RNA polymerase II transcription subunit 1	124124		100316		67320.8	86506.3	90676.2	76775.4	71621.7	107155		100988			74093.8	101699
Q15649	Q15649	ZNHI3_HUMAN	ZNHIT3	Zinc finger HIT domain-containing protein 3	278801	492276	396454	504249	273408	455335	500093	495252	278845	287564	435640	565884	409027	443353	417087	306848
Q15650	Q15650	TRIP4_HUMAN	TRIP4	Activating signal cointegrator 1						56192.2				69790	81839.9	53298.1
Q15654	Q15654	TRIP6_HUMAN	TRIP6	Thyroid receptor-interacting protein 6					90938.7	156119	184110	308473	348766	384803	210597	330395
Q15678	Q15678	PTN14_HUMAN	PTPN14	Tyrosine-protein phosphatase non-receptor type 14			87632.8		196278	658340	196395	321018	191311	279315	880659	204500	84061.1
Q15717	Q15717	ELAV1_HUMAN	ELAVL1	ELAV-like protein 1	8173040	7878810	6305520	4295000	8906350	10887800	8623390	10225500	8219940	7424320	8934150	8086280	5600370	7253870	8652420	10232200
Q15758	Q15758	AAAT_HUMAN	SLC1A5	Neutral amino acid transporter B(0)					55834		63351.1	143399	148572	107479			62379.2		119101	62757.8
Q15773	Q15773	MLF2_HUMAN	MLF2	Myeloid leukemia factor 2	252788	352224	367797	213037	1065650	683667	1064000	1202520	1209040	950950	713870	1193900	634095	555104	390924	530932
Q15776	Q15776	ZKSC8_HUMAN	ZKSCAN8	Zinc finger protein with KRAB and SCAN domains 8	250261	308295	320237	278651	198166	264730	240610	279670	181627	249085	216242	190641	174528	165672	348993
Q15785	Q15785	TOM34_HUMAN	TOMM34	Mitochondrial import receptor subunit TOM34						27925.9				88218		59224.1
Q15796	Q15796	SMAD2_HUMAN	SMAD2	Mothers against decapentaplegic homolog 2					378524	172260	512805	290156	306057	344939	108271	267589
Q15814	Q15814	TBCC_HUMAN	TBCC	Tubulin-specific chaperone C					90496.5	129754	112245	149728		133861	100845	77207			41175.8
Q15828	Q15828	CYTM_HUMAN	CST6	Cystatin-M					229577	33893	194077	247774	129604				192281			244152
Q15843	Q15843	NEDD8_HUMAN	NEDD8	Ubiquitin-like protein NEDD8	208033				268688	148881	512612	471788	648293	781609	305191	634532				119014
Q15910	Q92800;Q15910	EZH2_HUMAN	EZH2	Histone-lysine N-methyltransferase EZH2					110462	178781	185657	292966	253833	232286	173345	226690	121112		227897	229498
Q15911	Q15911	ZFHX3_HUMAN	ZFHX3	Zinc finger homeobox protein 3						157576	173776		190982	192009	203200	237689
Q15942	Q15942	ZYX_HUMAN	ZYX	Zyxin					495855	365645	612702	629331	446502	625712	173402	364346
Q16181	Q16181;Q6ZU15	SEPT7_HUMAN	SEPTIN7	Septin-7				174039	164600	142927	187630	294702	255431	191480	177674	102465
Q16186	Q16186	ADRM1_HUMAN	ADRM1	Proteasomal ubiquitin receptor ADRM1	345190	513791	560308	847119	593136	441422	1196270	691620	653736	761136	350834	720709	342128	299338	314750	281856
Q16222	Q16222	UAP1_HUMAN	UAP1	UDP-N-acetylhexosamine pyrophosphorylase						45475.1
Q16342	Q16342	PDCD2_HUMAN	PDCD2	Programmed cell death protein 2					94902.2	57108.2	88800	68133.5	57708.7	138333	50785.6	98091.7
Q16401	Q16401	PSMD5_HUMAN	PSMD5	26S proteasome non-ATPase regulatory subunit 5						61228.9	36760.1	51890.9		52881.9					25219.4
Q16531	Q16531	DDB1_HUMAN	DDB1	DNA damage-binding protein 1			68332.5			263808			267440	181453	140193	173604			73695.3	129912
Q16540	Q16540;A0AAG2SUK6	RM23_HUMAN	MRPL23	Large ribosomal subunit protein uL23m	403591	641537	294892	365567	1041490	605455	909506	918665	1367370	1205510	1590370	913219	535907	927337	866518	1232850
Q16543	Q16543	CDC37_HUMAN	CDC37	Hsp90 co-chaperone Cdc37						46487.3	84159.8		49941.7	100514	79860.4	65798.5
Q16563	Q16563	SYPL1_HUMAN	SYPL1	Synaptophysin-like protein 1			75227.8		74179.3	98298.9		91542.7		63952.5		139149			100187	51784.6
Q16594	Q16594	TAF9_HUMAN	TAF9	Transcription initiation factor TFIID subunit 9	94935.2	31947.6	87985.8	181341	104778	77618.7	129188	84215.6	191043	176170	136810	204639			94572.9	133769
Q16610	Q16610	ECM1_HUMAN	ECM1	Extracellular matrix protein 1					460456	242525	338250	237186	278638	418624	266413	325708	437683	399282	444782	342687
Q16629	Q16629	SRSF7_HUMAN	SRSF7	Serine/arginine-rich splicing factor 7	13687400	11829600	12032800	8436700	14238500	16291200	14760100	14632100	15066800	13591600	18727100	16841800	11847100	10541800	15474700	15656900
Q16630	Q16630	CPSF6_HUMAN	CPSF6	Cleavage and polyadenylation specificity factor subunit 6	445033	468905	398168	423772	298630	364575	316437	378054	351615	376902	574048	472635	277832	87107.6	390284	430000
Q16637	Q16637	SMN_HUMAN	SMN1	Survival motor neuron protein	380931	504153	398938	327443	606582	397979	595487	531382	650280	645037	696647	812811	323033	217563	339432	316872
Q16643	Q16643	DREB_HUMAN	DBN1	Drebrin	551039	460840	167003		518625	1162610	250756	438356	421664	760362	432367	530134	94374.4		193132	303074
Q16666	Q16666	IF16_HUMAN	IFI16	Gamma-interferon-inducible protein 16	136660	157074	221908	186801		60517.3	92033.2	77986.7	67352.5	70125.6	92886.1	71112.2	162252	182795	153537	53180
Q16670	Q16670	ZSC26_HUMAN	ZSCAN26	Zinc finger and SCAN domain-containing protein 26	65833		134167	91189.9	91684.3		55578.8	76874.4	55065	51245.1	61213.5	64890.4	134880		78381.9	74451.9
Q16698	Q16698	DECR_HUMAN	DECR1	2,4-dienoyl-CoA reductase [(3E)-enoyl-CoA-producing], mitochondrial	191509	149549		262226		114906	254190	152709			124374	259726		44704.4
Q16795	Q16795	NDUA9_HUMAN	NDUFA9	NADH dehydrogenase [ubiquinone] 1 alpha subcomplex subunit 9, mitochondrial	75585.5	359301	174916			137065		198389	142109		85508.5	78269.4			160286	95718.4
Q16850	Q16850	CP51A_HUMAN	CYP51A1	Lanosterol 14-alpha demethylase					595736	421329	538370	495135	649919	665790	214760	493600
Q16851	Q16851	UGPA_HUMAN	UGP2	UTP--glucose-1-phosphate uridylyltransferase						105431
Q16891	Q16891	MIC60_HUMAN	IMMT	MICOS complex subunit MIC60			1983520		827027	1555620	603793	1305000	583278	807006	316857	613807			1367240	779139
Q1ED39	Q1ED39	KNOP1_HUMAN	KNOP1	Lysine-rich nucleolar protein 1	753745	674933	708247	642770	558437	544228	593732	497965	608424	825306	947806	858843	778083	773893	721915	647702
Q1KMD3	Q1KMD3	HNRL2_HUMAN	HNRNPUL2	Heterogeneous nuclear ribonucleoprotein U-like protein 2	2673820	2127420	1781030	1551060	3606580	2173190	2945140	3175770	1950340	1637360	2039210	1569130	1572020	1630920	1653650	1925430
Q29RF7	Q29RF7	PDS5A_HUMAN	PDS5A	Sister chromatid cohesion protein PDS5 homolog A					232652	261306	441383	315882	253502	366383	164662	253978
Q2M1P5	Q2M1P5	KIF7_HUMAN	KIF7	Kinesin-like protein KIF7	65725.1		29822.9		62229.2	38229.8		46000.1	69420.6		42477.1	56249.1
Q2NL82	Q2NL82	TSR1_HUMAN	TSR1	Pre-rRNA-processing protein TSR1 homolog	922789	1179280	1298880	1214070	428301	534960	677948	529240	326733	459247	631144	529245	910297	695161	881085	666099
Q2TAL8	Q2TAL8	QRIC1_HUMAN	QRICH1	Transcriptional regulator QRICH1					82220.6	65450.2	134689	113589	120739	104220	49609.1	80278
Q2TAY7	Q2TAY7	SMU1_HUMAN	SMU1	WD40 repeat-containing protein SMU1	1304530	1141020	718343	1009240	1507400	1881690	1515190	1648940	1373260	1142130	1551040	1276050	460049	737510	1189670	1588510
Q2TB10	Q2TB10	ZN800_HUMAN	ZNF800	Zinc finger protein 800	300881	218416	245711	251156	374658	532313	277363	332817	362648	355030	326202	302573	449066	236304	323914	236112
Q2TB90	Q2TB90;P52789;P52790;P19367	HKDC1_HUMAN	HKDC1	Hexokinase HKDC1	119189		145907		194029	143870	185405	227045	208253	176641		201624	1470560	1412480		93034.6
Q32M78	Q32M78	ZN699_HUMAN	ZNF699	Zinc finger protein 699	35546					40700.5	65697		61982.2	46589.8	47223.6	68432.5			25067.2	16388.8
Q32MK0;Q86YV6;Q9H1R3	Q32MK0;Q86YV6;Q9H1R3	MYLK2_HUMAN;MYLK3_HUMAN;MYLK4_HUMAN	MYLK2;MYLK3;MYLK4	Myosin light chain kinase 3					145833			200018
Q32NC0	Q32NC0	CR021_HUMAN	C18orf21	UPF0711 protein C18orf21	500194	530325	503175	475087	423826	385385	481009	395644	392000	406129	289095	331814	448759	361985	511838	466621
Q32P28	Q32P28	P3H1_HUMAN	P3H1	Prolyl 3-hydroxylase 1										66036.1	369478	81081.6
Q32P44	Q32P44	EMAL3_HUMAN	EML3	Echinoderm microtubule-associated protein-like 3	92469.2	66599.3	100893	73436.8		183031		207328
Q3B726	Q3B726	RPA43_HUMAN	POLR1F	DNA-directed RNA polymerase I subunit RPA43									290082		177857	74516.2		81171.5		86687.3
Q3I5F7;Q86TX2	Q86TX2;Q3I5F7;P49753	ACOT1_HUMAN;ACOT6_HUMAN	ACOT1;ACOT6	Acyl-coenzyme A thioesterase 6					82338.8	255793	62335.1	167308	547232	422016	131141	225859
Q3KP31	Q3KP31	ZN791_HUMAN	ZNF791	Zinc finger protein 791	33427.2	41629.1					87677.4	45740.4	57526.7	45077	21617.2	48735.9				26044.5
Q3KQU3	Q3KQU3	MA7D1_HUMAN	MAP7D1	MAP7 domain-containing protein 1	1193070	1243520	1406340	1119010	764489	901896	1076410	1003860	557479	795913	639010	866211	1015400	927613	984518	774577
Q3L8U1	Q3L8U1	CHD9_HUMAN	CHD9	Chromodomain-helicase-DNA-binding protein 9	124724	132662	205266	163590	121322	110071	172231	143769	124634	178590	236413	226176	98470.8	101104	171866	173207
Q3SY84;Q86Y46	Q86Y46;Q3SY84	K2C71_HUMAN;K2C73_HUMAN	KRT71;KRT73	Keratin, type II cytoskeletal 71					300394	221825	189010	345562	64158.1	184996			71353.8	63474.7	8015880	223721
Q3ZCQ8	Q3ZCQ8	TIM50_HUMAN	TIMM50	Mitochondrial import inner membrane translocase subunit TIM50	262574	297124	328313	362211	340098	238195	360629	423482	288310	257198	210738	288016	319613	185044	236577	292049
Q3ZCT1	Q3ZCT1	ZN260_HUMAN	ZNF260	Zinc finger protein 260	75914.2	102075	65677	114108	72415.3	51636.4	73967.1			27960	50205.8	44272.7			49836
Q460N5	Q460N5	PAR14_HUMAN	PARP14	Protein mono-ADP-ribosyltransferase PARP14						184179	241131		431963	330817	192093	212626	487685	376105	266006
Q49A26	Q49A26	GLYR1_HUMAN	GLYR1	Cytokine-like nuclear factor N-PAC	759958	1003060	869215	922143	532681	744209	859629	738433	668488	687009	747159	898252	658190	612870	692654	755070
Q4FZB7	Q4FZB7	KMT5B_HUMAN	KMT5B	Histone-lysine N-methyltransferase KMT5B	274522	328933	345245	440270	232522	292615	153385	195487	193027	289908	226948	142617	231733	290758	351632	356777
Q4G0J3	Q4G0J3	LARP7_HUMAN	LARP7	La-related protein 7	696361	587273	583987	559548	314317	489215	528404	422736	414614	426210	561414	518746	689318	537603	713301	746394
Q4U2R6	Q4U2R6	RM51_HUMAN	MRPL51	Large ribosomal subunit protein mL51	146851				493867	159490	176333	295277	332147	318162	437991	314525	250791	115004	317025	184135
Q4V339;Q5JTY5;Q5RIA9;Q8IUF1;Q9BRT8	Q8IUF1;Q5RIA9;Q9BRT8;Q4V339;Q5JTY5	ZNG1A_HUMAN;ZNG1B_HUMAN;ZNG1C_HUMAN;ZNG1E_HUMAN;ZNG1F_HUMAN	ZNG1A;ZNG1B;ZNG1C;ZNG1E;ZNG1F	Zinc-regulated GTPase metalloprotein activator 1F					70019.6	47691	88456.3	70776	60135.6	108473		62276.1
Q52LJ0	Q52LJ0	FA98B_HUMAN	FAM98B	Protein FAM98B					112546	191450	106871	114405	75036.4	128380	121329	78011.5
Q52LW3	Q52LW3	RHG29_HUMAN	ARHGAP29	Rho GTPase-activating protein 29			88752.4		255879	261950	379170	332542	199561	247165	253213	172362
Q53EP0	Q53EP0	FND3B_HUMAN	FNDC3B	Fibronectin type III domain-containing protein 3B		287295			329917	274745	310222	333076	563739	617482	415605	734288			74689.6	111441
Q53EZ4	Q53EZ4	CEP55_HUMAN	CEP55	Centrosomal protein of 55 kDa						55817	43929.5		76711.1	46711.3	69929.9	77591.2
Q53F19	Q53F19	NCBP3_HUMAN	NCBP3	Nuclear cap-binding protein subunit 3	614948	607709	535897	579467	696428	368518	692298	590953	603086	623442	618928	563070	556061	563869	567488	604349
Q53GS9	Q53GS9	UBP39_HUMAN	USP39	Ubiquitin carboxyl-terminal hydrolase 39	1286660	1247780	1271760	1181550	1387820	664281	1202250	1182560	759601	1011370	750018	859736	791023	859385	894981	1044710
Q53H47	Q53H47	SETMR_HUMAN	SETMAR	Histone-lysine N-methyltransferase SETMAR						37118.3	165835		100395	125398	99732.3	168290
Q53H96	Q53H96	P5CR3_HUMAN	PYCR3	Pyrroline-5-carboxylate reductase 3		112829		121297			65703.1	155129		97324.7		94677.7			113046	161194
Q53HL2	Q53HL2	BOREA_HUMAN	CDCA8	Borealin	1048500	1111630	1080390	1187940	914861	1078190	977920	1014560	1253500	1047830	922633	1085650	857794	837557	981742	1161340
Q53T94	Q53T94	TAF1B_HUMAN	TAF1B	TATA box-binding protein-associated factor RNA polymerase I subunit B	268370	198902	176260	201002	187020	228327	207059	224500	223902	265393	266237	273709	250421		347627	278004
Q53TQ3	Q53TQ3	IN80D_HUMAN	INO80D	INO80 complex subunit D	81857.9		117302	113173	73569.3	52136.2	140768	87352.7	137850	98063.2	95859.8	100093			165989	135875
Q562F6	Q562F6	SGO2_HUMAN	SGO2	Shugoshin 2	359949	257066	369986	365339	206162	210287	285413	257738	159533	201124	171021	175776	191578	167706	276797	263605
Q562R1	Q562R1	ACTBL_HUMAN	ACTBL2	Beta-actin-like protein 2	478462		414751		790955	1521050		1148550	1120220	1070610	584569	1159250	1034210	640798	815000	1045760
Q56NI9	Q56NI9	ESCO2_HUMAN	ESCO2	N-acetyltransferase ESCO2	244115	203229	249645	167059	230738	98804.1	98530.2	185389	225133	147898	109908	147444	239931	88769.4	238557	258348
Q56VL3	Q56VL3	OCAD2_HUMAN	OCIAD2	OCIA domain-containing protein 2	133151	126211	190406	209048	166482	53352.9	116541	233116		63383.9	89029.8	138451	126372		116876	103358
Q58FF8	Q58FF8	H90B2_HUMAN	HSP90AB2P	Putative heat shock protein HSP 90-beta 2						57047.5			56557.7	92367.6	33808.6	58893.7
Q5BKY9;Q8N9E0	Q8N9E0;Q5BKY9	F133A_HUMAN;F133B_HUMAN	FAM133A;FAM133B	Protein FAM133B	195289	291823	311529	259363	250815	186419	294402	224505	261729	295371	322786	340665	468256	230035	431895	479952
Q5BKZ1	Q5BKZ1	ZN326_HUMAN	ZNF326	DBIRD complex subunit ZNF326	2867600	2600830	2081080	2178580	4640820	2651130	3436110	3859760	4182620	3381930	3707670	3635150	3649780	4407100	3570590	4128330
Q5C9Z4	Q5C9Z4	NOM1_HUMAN	NOM1	Nucleolar MIF4G domain-containing protein 1	440069	325654	447916	496738	224272	278652	388550	262950	180668	236589	260657	294404	257738	365205	267066	306246
Q5CZ79	Q5CZ79	AN20B_HUMAN	ANKRD20A8P	Ankyrin repeat domain-containing protein 20B		220148					170143			114927
Q5D862	Q5D862	FILA2_HUMAN	FLG2	Filaggrin-2	1586680	1837140	955545	1215900	3391190	1108400	1696350	2771290	1507150	2316560	583951	1502480	2295650	3704960	2620180	2598140
Q5H9F3	Q5H9F3	BCORL_HUMAN	BCORL1	BCL-6 corepressor-like protein 1	94390.5	99462.6	103283	140854	276109	121230	176879	195635	215702	205632	216728	143514	192462	122374	174057	143837
Q5H9R7	Q5H9R7	PP6R3_HUMAN	PPP6R3	Serine/threonine-protein phosphatase 6 regulatory subunit 3				238155	309689	269208	273967	362325	277032	365495	452974	280663			212840	197736
Q5H9U9	Q5H9U9	DDX6L_HUMAN	DDX60L	Probable ATP-dependent RNA helicase DDX60-like	194170	228476	245190	239011	191352	135602	159817	195085	172123	176059	224665	210362	345578	103759	178133	255268
Q5JSZ5	Q5JSZ5	PRC2B_HUMAN	PRRC2B	Protein PRRC2B	190584	400200	341168	230114	308449	187876	269585	305433	226450	156954	282789	206567	312334	290502	239051	205511
Q5JTH9	Q5JTH9	RRP12_HUMAN	RRP12	RRP12-like protein	6756560	5837230	6011990	6143530	5014050	5581110	5830860	5263670	5815840	6951940	6132820	7109120	8246710	7131700	7510530	7433360
Q5JTV8	Q5JTV8	TOIP1_HUMAN	TOR1AIP1	Torsin-1A-interacting protein 1	70417.5					105333			74209.9	43941.7						98841.3
Q5JTW2	Q5JTW2	CEP78_HUMAN	CEP78	Centrosomal protein of 78 kDa		81459.4	87892.9	64673.8	33151.6	37936.6	104629	85255.8	53024.7	124397	37800.9	59920.5	58516.1		55009.6
Q5JTZ9	Q5JTZ9	SYAM_HUMAN	AARS2	Alanine--tRNA ligase, mitochondrial	53924.7				417894	214628	349778	285059	373980	383467	283824	337489
Q5JVF3	Q5JVF3	PCID2_HUMAN	PCID2	PCI domain-containing protein 2						95953.2		113039	21829	36126.7	53385.1	68788.8				41768.1
Q5MIZ7	Q5MIZ7	P4R3B_HUMAN	PPP4R3B	Serine/threonine-protein phosphatase 4 regulatory subunit 3B					179739	33424.8	230147	161931	213471	255898	86548.8	209615
Q5QJE6	Q5QJE6	TDIF2_HUMAN	DNTTIP2	Deoxynucleotidyltransferase terminal-interacting protein 2	229108	298787	345614	260234	378542	490592	293269	344099	449530	573558	331242	361708	304741	207448	289833	281075
Q5R3I4	Q5R3I4	TTC38_HUMAN	TTC38	Tetratricopeptide repeat protein 38					142885	138600	160682	198899	166463	178215	142947	179500
Q5RKV6	Q5RKV6	EXOS6_HUMAN	EXOSC6	Exosome complex component MTR3	1354580	1136770	1392170	1226050	731444	940226	1327180	809443	1275930	748578	736953	968759	1124470	961049	1196970	1059830
Q5SNT2	Q5SNT2	TM201_HUMAN	TMEM201	Transmembrane protein 201		36109.5	33251.1	57000.2	129936	104891	117650	111240	230348	240499	65254.3	230400	370910	312290	288296	210653
Q5SRE5	Q5SRE5	NU188_HUMAN	NUP188	Nucleoporin NUP188			72119.4	183373	184943	367683		287596	218609	191201	279239	234044			82420.3	91191.8
Q5SSJ5	Q5SSJ5	HP1B3_HUMAN	HP1BP3	Heterochromatin protein 1-binding protein 3	3575530	2866070	3235650	2939110	3148490	2989750	3444330	3202800	2859800	2940340	2911170	3095560	3418270	3574690	3797780	3604710
Q5SW79	Q5SW79	CE170_HUMAN	CEP170	Centrosomal protein of 170 kDa	109489	117841	150726	186682		68899.9	59144.4	78208.8	154387	59353.1	86121.6	103688	87198.8		153530	101367
Q5SY16	Q5SY16	NOL9_HUMAN	NOL9	Polynucleotide 5'-hydroxyl-kinase NOL9	359110	375592	291375	468690	505972	416236	337323	504971	390651	423403	206892	361063	428325	454950	441409	449418
Q5T200	Q5T200	ZC3HD_HUMAN	ZC3H13	Zinc finger CCCH domain-containing protein 13	429293	459853	433328	442486	452290	377348	518197	466440	466530	422287	463049	389381	397024	371629	488259	533810
Q5T280	Q5T280	CI114_HUMAN	SPOUT1	Putative methyltransferase C9orf114	293197	364080	303861	279516	286258	460970	371894	384150	255095	354415	377691	362574	431275	123334	391708	377325
Q5T3I0	Q5T3I0	GPTC4_HUMAN	GPATCH4	G patch domain-containing protein 4	1687260	1925180	1642730	2331180	1423400	1690360	1759420	1319140	1737680	2117650	1680200	1816410	1982800	1628860	1947230	1754280
Q5T447	Q5T447	HECD3_HUMAN	HECTD3	E3 ubiquitin-protein ligase HECTD3						67839.5	117748	95188.6	134782	101836	79848.8	155366
Q5T4S7	Q5T4S7	UBR4_HUMAN	UBR4	E3 ubiquitin-protein ligase UBR4				95653.1	104560	163360	168783	203625	166028	256618	182802	213317	64208.1		91141.1
Q5T5X7	Q5T5X7	BEND3_HUMAN	BEND3	BEN domain-containing protein 3					177932	87019	125973	171181	309639	199738	181185	242304				65516.4
Q5T653	Q5T653	RM02_HUMAN	MRPL2	Large ribosomal subunit protein uL2m	589410	389971	460519	232638	797904	459650	604622	694650	1451560	721425	1396240	921624	828093	821407	745985	889839
Q5T749	Q5T749	KPRP_HUMAN	KPRP	Keratinocyte proline-rich protein	3730490	4129070	1934090	2726900	7088400	1869280	3175200	4508570	2977150	4269140	1156050	2849010	5303800	4729650	4820600	5161670
Q5T750	Q5T750	KPLCE_HUMAN	KPLCE	Protein KPLCE	1224740	1087890	576554	636803	3400460	1006330	1025670	1491600	1031770	1111610	369877	1056790	1023610	1127980	1444900	1708540
Q5T9A4	Q5T2N8;Q5T9A4	ATD3B_HUMAN	ATAD3B	ATPase family AAA domain-containing protein 3B	74664.2					38867.8	96409.7	59200.3	76907		88501.2	79815.9		88375.5	93582.6	35036.3
Q5TA45	Q5TA45	INT11_HUMAN	INTS11	Integrator complex subunit 11					56038.1	72763.1	100039		165338	163263	112750	216725
Q5TEC6	Q5TEC6;Q71DI3;P68431;Q16695	H37_HUMAN	H3-7	Histone H3-7	286388	258278	201505	146319	294438	327967	255007	331623	377580	237681	283471	352518	215089	270025	233195	261867
Q5TGY3	Q5TGY3	AHDC1_HUMAN	AHDC1	Transcription factor Gibbin	544539	331046	433132	369027	440567	341260	436298	439307	447876	513463	423648	568154	485765	204222	459622	429669
Q5THK1	Q5THK1	PR14L_HUMAN	PRR14L	Protein PRR14L					47070.8	59838.4	77381.9	45665.4	55541.3	96582.6	101486	87129
Q5TKA1	Q5TKA1	LIN9_HUMAN	LIN9	Protein lin-9 homolog												68237.6
Q5U5Q3	Q5U5Q3	MEX3C_HUMAN	MEX3C	RNA-binding E3 ubiquitin-protein ligase MEX3C	132360	92909.5	101001	91807.8	97975.9	123346		111022		86064	382300	110010
Q5UIP0	Q5UIP0	RIF1_HUMAN	RIF1	Telomere-associated protein RIF1	299678	292342	291085	306213	204790	166511	316549	203029	210369	290912	163960	202217	203472	174130	163394	95348.4
Q5VTB9	Q5VTB9	RN220_HUMAN	RNF220	E3 ubiquitin-protein ligase RNF220					404609	340021	505810	527130	291417	376354	302637	212601
Q5VTL8	Q5VTL8	PR38B_HUMAN	PRPF38B	Pre-mRNA-splicing factor 38B	141515	131963	124596		67918.7	82464.3		73159.4
Q5VTR2	Q5VTR2	BRE1A_HUMAN	RNF20	E3 ubiquitin-protein ligase BRE1A					213299		166247	155395	201220	174530	68837.1	67203.9
Q5VUA4	Q5VUA4	ZN318_HUMAN	ZNF318	Zinc finger protein 318	13941.1				73757.9	47279.3	36763.4	106160	127978	81772.8	32361.2	82653.9				51652.8
Q5VUB5	Q5VUB5	F1711_HUMAN	FAM171A1	Protein FAM171A1					92630.8	88994.6	87720.3		215432	198499	92527.7	190502
Q5VV42	Q5VV42	CDKAL_HUMAN	CDKAL1	Threonylcarbamoyladenosine tRNA methylthiotransferase			35281.2		225799	220785	251792	183838	193065	278892	130059	223942
Q5VVQ6	Q5VVQ6	OTU1_HUMAN	YOD1	Ubiquitin thioesterase OTU1					420001	235742	365053	486607	591326	356952	142920	532833	231261
Q5VWG9	Q5VWG9	TAF3_HUMAN	TAF3	Transcription initiation factor TFIID subunit 3	69480.7	67347.1	89689.4	80740.5	78485.4	49426.9	52809.1	33893	37731.9	70329.4	86395	47919.3	132645		80200.2	21017.5
Q5VWN6	Q5VWN6	TASO2_HUMAN	TASOR2	Protein TASOR 2	1049770	905556	830184	944974	1648540	832460	1296970	1391440	1917520	1435490	1421010	1255290	1284650	1100650	1039370	1285490
Q5VWQ0	Q5VWQ0	RSBN1_HUMAN	RSBN1	Lysine-specific demethylase 9	507234	403933	494891	409522	369352	296921	255971	122074	193449	216951	305482	300437	605701	287600	543167	477811
Q5VYS8	Q5VYS8	TUT7_HUMAN	TUT7	Terminal uridylyltransferase 7			121073	91262.6	74526.3	81271.3	135275	97683.5	34472.1	170487	94271.7	53988.6	63719.8	30010.8	91310.6	48250
Q5VZ18	Q5VZ18	SHE_HUMAN	SHE	SH2 domain-containing adapter protein E	81786.7	101351	56311.2	101006			67166.8			30126.5	53070.8	97199.4			59262.7	69609.8
Q5VZL5	Q5VZL5	ZMYM4_HUMAN	ZMYM4	Zinc finger MYM-type protein 4	144436	178758	196015	206477	701337	540614	720925	809669	1088570	841673	686897	903152	328394	164679	341636	234147
Q63ZY3	Q63ZY3	KANK2_HUMAN	KANK2	KN motif and ankyrin repeat domain-containing protein 2	121346	189840	167819	216532	243315	163493	288883	250640	316200	317233	693766	363535	205351	177131	214291	231632
Q658P3	Q658P3	STEA3_HUMAN	STEAP3	Metalloreductase STEAP3	83196.7	64325.4	95959.8	78369.8	91029.5	85258.4	112865	121705	114766	83923.9		93018.8		45055.1	68931	78176.1
Q658Y4	Q658Y4	F91A1_HUMAN	FAM91A1	Protein FAM91A1						110934	90308.6	121039		102295	72932.3	51706.8
Q659A1	Q659A1	ICE2_HUMAN	ICE2	Little elongation complex subunit 2	108458	59615.5	79442.1	74160.7	69700.4	89984.5	75625.2	70338.8	108734		100342	122407	70061.4		97925.1	79809.4
Q66PJ3	Q66PJ3	AR6P4_HUMAN	ARL6IP4	ADP-ribosylation factor-like protein 6-interacting protein 4	319059	355381	305795	285334		223696	148459	180999	425345		150598	335883	279363	80673.8	245135	351051
Q68CP9	Q68CP9	ARID2_HUMAN	ARID2	AT-rich interactive domain-containing protein 2	752306	760552	823442	819654	658301	593841	859464	650578	628834	721484	693226	887551	782102	586094	873442	881950
Q68CQ4	Q68CQ4	UTP25_HUMAN	UTP25	U3 small nucleolar RNA-associated protein 25 homolog					110313	57685.4		79835.9			38441.2	59251.5
Q68D10	Q68D10	SPT2_HUMAN	SPTY2D1	Protein SPT2 homolog	739826	671887	925205	989958	620820	721300	941915	894787	1051490	921531	543752	865976	1085460	967045	1010850	912215
Q68DK7	Q68DK7	MSL1_HUMAN	MSL1	Male-specific lethal 1 homolog	369829	353210	366778	603184	369004	227634	525356	499665	538042	519401	255213	499154	351025	244533	441315	366848
Q68DQ2	Q68DQ2	CRBG3_HUMAN	CRYBG3	Very large A-kinase anchor protein					54761.1	38962.3	73370.7	77512.8	69878.6	108717	47878.3	67497.7
Q68E01	Q68E01	INT3_HUMAN	INTS3	Integrator complex subunit 3					380845	333786	243974	276000	390726	280133	212533	290886
Q69YH5	Q69YH5	CDCA2_HUMAN	CDCA2	Cell division cycle-associated protein 2	113314	108658	100389	145504	154361	135509	127833	134828	207414	198205	136091	178240			76909.1	84783.8
Q69YL0	Q69YL0	NCAS2_HUMAN	NCBP2AS2	Protein NCBP2AS2						100095		75577.4			64001.3	96663				27305.4
Q69YN2	Q69YN2	C19L1_HUMAN	CWF19L1	CWF19-like protein 1						116774	151951	154894	139735	132886	45286.5	113677	90001.1			88193
Q69YN4	Q69YN4	VIR_HUMAN	VIRMA	Protein virilizer homolog	407361	274987	381682	247124	291590	457338	385849	576894	246371	336762	521243	238431		368284	333779	394095
Q6DKI1	Q6DKI1	RL7L_HUMAN	RPL7L1	Ribosomal protein uL30-like	1039690	1171860	1046330	1049320	974707	781341	965581	894696	834591	1271670	1066430	1018260	1429180	1130190	1193250	1037760
Q6E0U4	Q6E0U4	DMKN_HUMAN	DMKN	Dermokine				146775				69994.1
Q6I9Y2	Q6I9Y2	THOC7_HUMAN	THOC7	THO complex subunit 7	647635	411884	373564	481729	501108	548152	544465	561522	373426	611010	388798	440375	539674	531916	438022	436289
Q6IAA8	Q6IAA8	LTOR1_HUMAN	LAMTOR1	Ragulator complex protein LAMTOR1			123600		78186.6	82518.8	87363.2	110525	82066.8	78253.3	36725.2
Q6IE81	Q6IE81;Q9NQC1	JADE1_HUMAN	JADE1	Protein Jade-1											84050.5					27675.3
Q6IEG0	Q6IEG0	SNR48_HUMAN	SNRNP48	U11/U12 small nuclear ribonucleoprotein 48 kDa protein	119187	83000.6	132923	89640.7	66526	37768.3	54401	106488	86449.7	109427	132739	68888.9			55078
Q6IN84	Q6IN84	MRM1_HUMAN	MRM1	rRNA methyltransferase 1, mitochondrial	244900	145497	287940	233854	97524.5	146700	228545		259031	216409				187552	133623	198718
Q6IQ32	Q6IQ32	ADNP2_HUMAN	ADNP2	Activity-dependent neuroprotector homeobox protein 2					359631	16052.8	236494	193729	180016	232207	195341	229330	714265	271629	324573
Q6KB66	Q6KB66	K2C80_HUMAN	KRT80	Keratin, type II cytoskeletal 80	517652	707986	483189	455750	1346270	705189	878868	1150990	895857	1098560	332140	776197	1232240	1121270	791674	854237
Q6KC79	Q6KC79	NIPBL_HUMAN	NIPBL	Nipped-B-like protein	177237	163694	157806	153767	232085	191503	262128	250232	272435	258756	202180	280740			163878	135462
Q6NSZ9	Q6NSZ9	ZSC25_HUMAN	ZSCAN25	Zinc finger and SCAN domain-containing protein 25	112143		54901.8		41299.6	52739.5	68884.9	36393.9	121359		126220	86071.4			132276	84988.8
Q6NUK1	Q6NUK1	SCMC1_HUMAN	SLC25A24	Mitochondrial adenyl nucleotide antiporter SLC25A24								59023				54393
Q6NW34	Q6NW34	NEPRO_HUMAN	NEPRO	Nucleolus and neural progenitor protein	1009300	1109420	1042070	1184040	1114070	1013690	1260800	972212	1150300	1131260	859187	951872	1397890	1319720	1406350	1166410
Q6NXE6	Q6NXE6	ARMC6_HUMAN	ARMC6	Armadillo repeat-containing protein 6					56094.5			74214.7	68863.9	81038.4		43225.4
Q6NZ67	Q6NZ67;Q6P582	MZT2B_HUMAN	MZT2B	Mitotic-spindle organizing protein 2B				60113	100223	46964.7		123881	140360	207365	92044.2	244230			50021.3	132905
Q6NZI2	Q6NZI2	CAVN1_HUMAN	CAVIN1	Caveolae-associated protein 1	1037350	1145750	911959	1008090	802115	740587	708168	835185	433722	562195	457371	369090	612104	543404	562465	482848
Q6NZY4	Q6NZY4	ZCHC8_HUMAN	ZCCHC8	Zinc finger CCHC domain-containing protein 8	1983130	2155890	1535590	1754490	575233	384024	726400	596839	537323	575956	1518110	907608	2038650	1888960	2316880	2360010
Q6P087	Q6P087	RUSD3_HUMAN	RPUSD3	Mitochondrial mRNA pseudouridine synthase RPUSD3	484229	399684	467986	357528	764935	299334	902412	580999	997952	506699	475553	581939	522862	229960	453671	372647
Q6P0N0	Q6P0N0	M18BP_HUMAN	MIS18BP1	Mis18-binding protein 1			98443.1	92765.4	48161.3	84232.7	155531	63323.2	116795	97443.8	96293.5	102023
Q6P158	Q6P158	DHX57_HUMAN	DHX57	Putative ATP-dependent RNA helicase DHX57	1591600	1714520	1497530	1580390	625548	1521040	1218820	830951	590624	599425	1108100	910720	959210	731602	957368	810774
Q6P161	Q6P161	RM54_HUMAN	MRPL54	Large ribosomal subunit protein mL54		338532	392086			694120	426782	319640	218345	354648		341368	249192	342174		300612
Q6P1J9	Q6P1J9	CDC73_HUMAN	CDC73	Parafibromin	214113	301268	70587.9	238613	210796	40734.1	200056	184852	259194	156870	305207	225800	264193	156459	320347	263301
Q6P1K2	Q6P1K2	PMF1_HUMAN	PMF1	Polyamine-modulated factor 1	61020.4	56137.3	103030	160299	198986	81138.6	172000	221370	201403	234809	99752.8	144202	184606		97788.5	125115
Q6P1L8	Q6P1L8	RM14_HUMAN	MRPL14	Large ribosomal subunit protein uL14m	144812	138891	73858.7	170481	370879	160199	257424	245328	361534	264002	364565	298683	190735	166081	224086	266799
Q6P1M0	Q6P1M0	S27A4_HUMAN	SLC27A4	Long-chain fatty acid transport protein 4	27977.1		30592.5	26669.5	250489	169742	255432	243021	188321	225150	65526.1	161816
Q6P1X5	Q6P1X5	TAF2_HUMAN	TAF2	Transcription initiation factor TFIID subunit 2	61906.3	78471.6	74362.5			54409.3	53843.3	57413.1	72838.3		40123.3	58378.4	130716		77080.3	128689
Q6P1X6	Q6P1X6	CH082_HUMAN	C8orf82	UPF0598 protein C8orf82	116780	515645	241998	396566	499814	246935	317604	309146	207210	156178	48673.3	139394	1469180	2003690	718701	279554
Q6P2E9	Q6P2E9	EDC4_HUMAN	EDC4	Enhancer of mRNA-decapping protein 4	210432	221396	235550	81820.8	474022	437962	559301	554406	576132	615535	534587	546970	404547	293247	524013	541347
Q6P2Q9	Q6P2Q9	PRP8_HUMAN	PRPF8	Pre-mRNA-processing-splicing factor 8	3038450	2829450	2509320	2205530	3443120	4449990	3127760	2966390	2875900	2424330	2219720	2667920	2477140	2749660	2932250	3206370
Q6P3R8	Q6P3R8	NEK5_HUMAN	NEK5	Serine/threonine-protein kinase Nek5							148346		152903	187351	58140.5	110192
Q6P3X3	Q6P3X3	TTC27_HUMAN	TTC27	Tetratricopeptide repeat protein 27						62148.6
Q6P4R8	Q6P4R8	NFRKB_HUMAN	NFRKB	Nuclear factor related to kappa-B-binding protein	501480	610933	553756	555578	735359	474744	669957	595462	328540	439438	458993	383756	516121	274954	381583	559683
Q6P996	Q6P996	PDXD1_HUMAN	PDXDC1	Pyridoxal-dependent decarboxylase domain-containing protein 1							171311	121517		240122	59388.7
Q6P9B9	Q6P9B9	INT5_HUMAN	INTS5	Integrator complex subunit 5					198923	158876	203293	213880	360029	284307	252203	276724			58890.8
Q6PCB5	Q6PCB5	RSBNL_HUMAN	RSBN1L	Lysine-specific demethylase RSBN1L	109349	126046	111053	185708	75987.7	49427.5	202781		114756	70155.6	93754.4	101649	146389	242507	174901	239970
Q6PCB7	Q6PCB7	S27A1_HUMAN	SLC27A1	Long-chain fatty acid transport protein 1					470137	224615	411375	334568	239076	501534	153576	339136
Q6PD62	Q6PD62	CTR9_HUMAN	CTR9	RNA polymerase-associated protein CTR9 homolog	73097.6				98737.8	174726	161122	99105.7	130816	151180	120250	131971			83870.4	171488
Q6PGP7	Q6PGP7	SKI3_HUMAN	SKIC3	Superkiller complex protein 3		39982.2	25084.4		45463.3	39480.4	34039.9	36191.9	68401.2	122766	108125	109126
Q6PI26	Q6PI26	SHQ1_HUMAN	SHQ1	Protein SHQ1 homolog		65045.8				106042			136867
Q6PI98	Q6PI98	IN80C_HUMAN	INO80C	INO80 complex subunit C	536907	296533	583250	351061	535366	519703	418926	453553	468834	438236	254882	468710		399753	391616	588366
Q6PIY7	Q6PIY7	GLD2_HUMAN	TENT2	Poly(A) RNA polymerase GLD2	63640.6	41000	70659		123312	44731.5	87230.7	62228.5		91913.1	89548.7	60014.6			70722.6	38313.5
Q6PJG2	Q6PJG2	MDEAS_HUMAN	MIDEAS	Mitotic deacetylase-associated SANT domain protein	796333	745168	747668	894480	507648	346462	616609	448885	624638	630919	444277	596865	877647	662323	746652	702056
Q6PJG6	Q6PJG6	BRAT1_HUMAN	BRAT1	BRCA1-associated ATM activator 1					694118	541912	898133	606657	1450380	1591950	595795	1563700
Q6PJI9	Q6PJI9	WDR59_HUMAN	WDR59	GATOR2 complex protein WDR59							129396				189818	186201
Q6PJT7	Q6PJT7	ZC3HE_HUMAN	ZC3H14	Zinc finger CCCH domain-containing protein 14	584677	465562	330676	372266	704835	425819	527945	691640	848120	745630	524361	603968	560224	543205	628373	731411
Q6PK04	Q6PK04	CC137_HUMAN	CCDC137	Coiled-coil domain-containing protein 137	1281060	1322130	1345250	1434370	960469	882814	1137080	1010210	761912	999674	803109	845932	921771	684831	753698	733035
Q6PKG0	Q6PKG0;Q659C4	LARP1_HUMAN	LARP1	La-related protein 1	2998370	3309270	2593000	1961110	2543320	2952960	3286010	2628870	1897020	2309880	2912510	2777390	2046190	2015700	1965980	1991880
Q6PL18	Q6PL18	ATAD2_HUMAN	ATAD2	ATPase family AAA domain-containing protein 2	160139	172110	144279	208287	419080	348727	406636	329387	764672	731530	576195	581701	309630	280620	362421	379220
Q6PRD1	Q6PRD1	GP179_HUMAN	GPR179	Probable G-protein coupled receptor 179		337980		503622	221694	220560	207985	229166		135955	111884	91793	224205		211405
Q6Q0C0	Q6Q0C0	TRAF7_HUMAN	TRAF7	E3 ubiquitin-protein ligase TRAF7					321004	129486	294281	211575	38009.4	210179	210157	245935
Q6R327	Q6R327	RICTR_HUMAN	RICTOR	Rapamycin-insensitive companion of mTOR			42882.8		58713	19154.6	51282.4	57201.8		44209.1	40432.7
Q6RFH5	Q6RFH5	WDR74_HUMAN	WDR74	WD repeat-containing protein 74				42781.4	101167	309989	241074	199114	227561	229703	199263	147830
Q6SJ93	Q6SJ93	F111B_HUMAN	FAM111B	Serine protease FAM111B	115805		203860	397029	191192	174500	150304	363604	305208	298663	189327	299726	270816	213457	311980	281578
Q6SPF0	Q6SPF0	SAMD1_HUMAN	SAMD1	Sterile alpha motif domain-containing protein 1	79260.4	85715.4	72565.3	109174	212654	116579	283974	237676	201169	266464	123883	204062	87728.5		110084	102919
Q6UB35	Q6UB35	C1TM_HUMAN	MTHFD1L	Monofunctional C1-tetrahydrofolate synthase, mitochondrial					242490	175380	233474	233768	277007	274154	177518	206024				132238
Q6UN15	Q6UN15	FIP1_HUMAN	FIP1L1	Pre-mRNA 3'-end-processing factor FIP1	4062960	3118560	2931970	4013730	5164770	3098770	4511390	4203560	5451200	4432080	6872230	4487180	4284400	4835130	4596340	4902790
Q6UWP8	Q6UWP8	SBSN_HUMAN	SBSN	Suprabasin					530420	269941	297881	337832	516401	372876	118831	314342	273935		420925	413834
Q6UX53	Q6UX53	TMT1B_HUMAN	TMT1B	Thiol S-methyltransferase TMT1B						78682.4	34217.2				60570.8	110254
Q6UXH8	Q6UXH8	CCBE1_HUMAN	CCBE1	Collagen and calcium-binding EGF domain-containing protein 1	353356	314229	394086	518383	599292	263060	407375	363473	169447	134766	256814	237011	310792	525451	261479	259506
Q6UXN9	Q6UXN9	WDR82_HUMAN	WDR82	WD repeat-containing protein 82	627035	616059	550883	659609	1221160	860950	986906	1036890	1427630	1234600	828796	1017860	887725	371205	1326660	957586
Q6VN20	Q6VN20	RBP10_HUMAN	RANBP10	Ran-binding protein 10						181893		229151	265880	354065	171590	357527			207528
Q6WKZ4	Q6WKZ4	RFIP1_HUMAN	RAB11FIP1	Rab11 family-interacting protein 1											82034.3
Q6XZF7	Q6XZF7	DNMBP_HUMAN	DNMBP	Dynamin-binding protein					130934	45740.6		67941.8	94940.3	87205.2	74843.1	66511.4
Q6Y7W6	Q6Y7W6;O75420	GGYF2_HUMAN	GIGYF2	GRB10-interacting GYF protein 2	468675	877080	541644	430265	91832.9	151902	395668	227979	237057	180163		423239	407724	497700	607815	449773
Q6ZN04	Q6ZN04;Q86XN8;Q5U5Q3;A1L020	MEX3B_HUMAN	MEX3B	RNA-binding protein MEX3B	452070	518657	428264	514829	314695	239000	411501	277409	409502	437107	716275	588841	242059	213880	345783	323520
Q6ZN30	Q6ZN30	BNC2_HUMAN	BNC2	Zinc finger protein basonuclin-2	130339	159682	131275	162858	333694	135488	274573	222228	601984	472051	212575	656883	94400.1		185129	128216
Q6ZN55	Q6ZN55	ZN574_HUMAN	ZNF574	Zinc finger protein 574	409767	355559	315228	445910	316137	241003	283798	268250	281641	352007	252483	282285	367240	270907	321813	239257
Q6ZNA4	Q6ZNA4	RN111_HUMAN	RNF111	E3 ubiquitin-protein ligase Arkadia						68971.7					20549.3	59898.1
Q6ZNB6	Q6ZNB6	NFXL1_HUMAN	NFXL1	NF-X1-type zinc finger protein NFXL1			295087		606739	514198	742809	696307	734130	768393	474353	947277				131897
Q6ZRQ5	Q6ZRQ5	MMS22_HUMAN	MMS22L	Protein MMS22-like					223167	95178.7	133708			130968
Q6ZRV2	Q6ZRV2	FA83H_HUMAN	FAM83H	Protein FAM83H	89378.5	90077.2	84767.5	70832.4	76032.6	103970	143918	122992	217145	207982	171054	264126	206347	143718	205256	198249
Q6ZRY4	Q6ZRY4	RBPS2_HUMAN	RBPMS2	RNA-binding protein with multiple splicing 2						21157.5				26237.1	17155.5	21954.7
Q6ZSZ6	Q6ZSZ6	TSH1_HUMAN	TSHZ1	Teashirt homolog 1	425935	345131	568045	643319	114136	204066	171254	221871		190104	128529	117804	228776		156411	128554
Q6ZUT1	Q6ZUT1	NKAP1_HUMAN	NKAPD1	Uncharacterized protein NKAPD1	963907	1114390	1007880	1493700	904122		891034	1130130	1209220	1256160	1214000	1329390	1843480	1138850	1883230	1561290
Q6ZUT6	Q6ZUT6	CCD9B_HUMAN	CCDC9B	Coiled-coil domain-containing protein 9B	744071	828952	617287	799018	939712	589835	1084290	929751	677519	640357	533069	560439	647938	519651	613690	605501
Q6ZVX7	Q6ZVX7	FBX50_HUMAN	NCCRP1	F-box only protein 50		289119			215935	145664	172087	347727	199705	173862		189051	394452	150577	201744	209559
Q70CQ2	Q70CQ2	UBP34_HUMAN	USP34	Ubiquitin carboxyl-terminal hydrolase 34					144302	248148	152330	165383	180702	158641	88459.7	243719
Q70EL1	Q70EL1	UBP54_HUMAN	USP54	Ubiquitin carboxyl-terminal hydrolase 54			32417.7	184819	386930	283110	258200	356117	326980	329790	117680	296689
Q70UQ0	Q70UQ0	IKIP_HUMAN	IKBIP	Inhibitor of nuclear factor kappa-B kinase-interacting protein						79485.7
Q71F23	Q71F23	CENPU_HUMAN	CENPU	Centromere protein U			249298			154665
Q71RC2	Q71RC2	LARP4_HUMAN	LARP4	La-related protein 4	444528	711783	456631	486872	579112	546246	654314	690987	634658	858369	613280	761848	550811	525364	568721	358991
Q71UM5	Q71UM5	RS27L_HUMAN	RPS27L	Ribosomal protein eS27-like		218416			30390.6	249264	323518	139400	131121	413805	64547.8	231654		144638		154872
Q75N03	Q75N03	HAKAI_HUMAN	CBLL1	E3 ubiquitin-protein ligase Hakai	429521	377244	386664	391299	521690	299484	532933	554455	538873	577523	700906	519326	384039	481150	576163	423129
Q76FK4	Q76FK4	NOL8_HUMAN	NOL8	Nucleolar protein 8	1090850	1122120	964056	996751	739779	751295	839666	797721	673933	859095	961817	835725	1325380	398761	1169110	1048580
Q76L83	Q76L83	ASXL2_HUMAN	ASXL2	Putative Polycomb group protein ASXL2	109156			83009.2	97328.7	74477.1	116822		91838.8	70661.1		190139
Q7KZ85	Q7KZ85	SPT6H_HUMAN	SUPT6H	Transcription elongation factor SPT6	340503	384007	295581	209722	376094	410291	319409	407567	401853	259839	385592	437134	227544	286965	316180	405652
Q7KZF4	Q7KZF4	SND1_HUMAN	SND1	Staphylococcal nuclease domain-containing protein 1	118141	122092	146771	117504	392267	494813	387785	494334	470479	620129	125513	351330	170662		174156
Q7KZI7	Q7KZI7	MARK2_HUMAN	MARK2	Serine/threonine-protein kinase MARK2	269682	257847	435177	309231		166478	188111	190918	128701			52366.5
Q7L014	Q7L014	DDX46_HUMAN	DDX46	Probable ATP-dependent RNA helicase DDX46	378591	438594	291009	305114	587941	606435	606407	1091670	561830	701497	1237560	790756	450712	442877	479410	640518
Q7L0Y3	Q7L0Y3	TM10C_HUMAN	TRMT10C	tRNA methyltransferase 10 homolog C	91686.1		87180.3			165885	99037.3	134485		124792	160083	147186			56943	151416
Q7L1Q6	Q7L1Q6	5MP2_HUMAN	BZW1	eIF5-mimic protein 2						108766		131662
Q7L2E3	Q7L2E3	DHX30_HUMAN	DHX30	ATP-dependent RNA helicase DHX30	5823640	6006810	4999140	4662540	6818720	6358870	6002530	6492550	6319830	6320010	6114150	6580190	4800700	5614350	6235720	6153090
Q7L2H7	Q7L2H7	EIF3M_HUMAN	EIF3M	Eukaryotic translation initiation factor 3 subunit M						52115.3					60685.5
Q7L2J0	Q7L2J0	MEPCE_HUMAN	MEPCE	7SK snRNA methylphosphate capping enzyme	1088950	1125070	887838	1024930	748502	631939	649608	732619	1104590	1395040	1598780	1256810	1860480	1871640	2129490	1940590
Q7L3S4	Q7L3S4	ZN771_HUMAN	ZNF771	Zinc finger protein 771	133267	167257	280252	113975	149376	141920	194374	203467		275896	185769		202454	169616	289730	274391
Q7L576	Q7L576	CYFP1_HUMAN	CYFIP1	Cytoplasmic FMR1-interacting protein 1	91034.2	113826	112907	117379	338587	317942	342394	418903	413144	453347	291722	310488	117686	115278	189850	136720
Q7L5D6	Q7L5D6	GET4_HUMAN	GET4	Golgi to ER traffic protein 4 homolog					1195330	613963	1340260	380425	615241	1343580	111432	159403				114415
Q7L775	Q7L775	EPMIP_HUMAN	EPM2AIP1	EPM2A-interacting protein 1					20379	51785.8				59202.1	80911.8	58550.5
Q7L7X3	Q7L7X3	TAOK1_HUMAN	TAOK1	Serine/threonine-protein kinase TAO1	465207	324127	679232	429558							454745	320986	375203	252987
Q7L804	Q7L804	RFIP2_HUMAN	RAB11FIP2	Rab11 family-interacting protein 2	135302	181611	124043	115023	128399	274952	126264	173953	180234	143578	346456	209383	109581	94469.7	107171	177909
Q7L8L6	Q7L8L6	FAKD5_HUMAN	FASTKD5	FAST kinase domain-containing protein 5, mitochondrial					89041.8	114510	104844	96306.2	182038	34622.8	88747.7
Q7LBC6	Q7LBC6	KDM3B_HUMAN	KDM3B	Lysine-specific demethylase 3B					221071	163503	163171	188335	184210	166776	133161	173323
Q7RTV0	Q7RTV0	PHF5A_HUMAN	PHF5A	PHD finger-like domain-containing protein 5A	1749170	1903380	1413460	1439770	2053490	1815780	2442070	1935880	1896270	2167990	1577310	1921610	1758510	1840250	2473130	2639300
Q7RTV5	Q7RTV5	PXL2C_HUMAN	PRXL2C	Peroxiredoxin-like 2C					45274.1	96778.9		112149			39114.7	38580.2
Q7Z2T5	Q7Z2T5	TRM1L_HUMAN	TRMT1L	TRMT1-like protein	178567	157683	210985	219106	65670.8	125339	109982	112908		103268	139443	233234	199822		150496	162757
Q7Z2W4	Q7Z2W4	ZCCHV_HUMAN	ZC3HAV1	Zinc finger CCCH-type antiviral protein 1	2870120	2822680	2668740	2699880	3276160	2418930	3655420	3248170	3666370	3857050	2793740	3472570	3144190	2498790	3312530	2835320
Q7Z2W9	Q7Z2W9	RM21_HUMAN	MRPL21	Large ribosomal subunit protein bL21m	1092860	1494240	1080820	1883350	1515840	1324850	2698350	733891	2000640	2242820	1761510	1700650	2288230	1297550	2347710	2777660
Q7Z2Z1	Q7Z2Z1	TICRR_HUMAN	TICRR	Treslin			111340	199734	189842	175757	170088	82010.6				167797	130889
Q7Z333	Q7Z333	SETX_HUMAN	SETX	Probable helicase senataxin	74621.1				81032.4	494510	127542	83733.5	218842	173487	92793.2	182372			66488.3
Q7Z3B4	Q7Z3B4	NUP54_HUMAN	NUP54	Nucleoporin p54						94470.1		86419.1	45342		32414.1
Q7Z3K3	Q7Z3K3	POGZ_HUMAN	POGZ	Pogo transposable element with ZNF domain	124190	152532	135688	141516	434667	282865	434980	464972	522125	475630	426558	458578	107464	181843	161660	102813
Q7Z406	Q7Z406	MYH14_HUMAN	MYH14	Myosin-14							76190.8		78508.9	154015	80403	99601	125594		118907	64206.5
Q7Z460	Q7Z460	CLAP1_HUMAN	CLASP1	CLIP-associating protein 1	13119.7		58667.6	32496.2		35834.2		27269.4		72811.3
Q7Z4Q2	Q7Z4Q2	HEAT3_HUMAN	HEATR3	HEAT repeat-containing protein 3	92616.8	59638.8		90151.9			120590		48068.7	46698.3	52365.1	88762.3	63597.4		71199.5	46506.8
Q7Z4V5	Q7Z4V5	HDGR2_HUMAN	HDGFL2	Hepatoma-derived growth factor-related protein 2	167725	154352	84245.8	128424	159275	106371	115112	72512.3	69787	112164	532537	228687	144933		153153	163312
Q7Z589	Q7Z589	EMSY_HUMAN	EMSY	BRCA2-interacting transcriptional repressor EMSY	95977	90544.4	80214.5	158013	65112.6	97162	124019	138225	128067	116859	64614.4	125722			112714	61640.6
Q7Z5K2	Q7Z5K2	WAPL_HUMAN	WAPL	Wings apart-like protein homolog						93723.2		44325.9	55353.7	97356.8	52323.6	46126				37058.7
Q7Z5L9	Q7Z5L9	I2BP2_HUMAN	IRF2BP2	Interferon regulatory factor 2-binding protein 2		664347	623973	754238	806936	474228	994230	1094600	598448	765081	115149	531126	404970	382660	479350
Q7Z5Y7	Q7Z5Y7	KCD20_HUMAN	KCTD20	BTB/POZ domain-containing protein KCTD20	36807.1					26686.4	31742.8			41142.4	49585.7					46075.3
Q7Z6E9	Q7Z6E9	RBBP6_HUMAN	RBBP6	E3 ubiquitin-protein ligase RBBP6	1880580	1684920	1754130	1759120	1714230	1311220	1861460	1808010	1782900	1651150	2298140	2008870	1800290	1694170	1787710	1853850
Q7Z6Z7	Q7Z6Z7	HUWE1_HUMAN	HUWE1	E3 ubiquitin-protein ligase HUWE1	220348	202930	214725		248164	288704	272548	255464	249730	267787	118194	276427	144042	135869	206521	229396
Q7Z794	Q7Z794	K2C1B_HUMAN	KRT77	Keratin, type II cytoskeletal 1b	1352180	1780470	1104600	551914	6675780	2527420	2064410	3143440	1827530	2579520	788913	1660490	1907250	1449870	1867760	2977500
Q7Z7C8	Q7Z7C8	TAF8_HUMAN	TAF8	Transcription initiation factor TFIID subunit 8	419287	416143	421890	470761	165448	310572	273196	193483	277726	362565	195520	255106	508921	424602	408463	452008
Q7Z7F7	Q7Z7F7	RM55_HUMAN	MRPL55	Large ribosomal subunit protein mL55	333950	363956	337723	401841	610862	284020	465744	504807	575542	507917	1147210	604163	597306	730104	638889	543895
Q7Z7H8	Q7Z7H8	RM10_HUMAN	MRPL10	Large ribosomal subunit protein uL10m					76917.5	162628	128189	326264	295910	266865	362130	225129	328599	160114	233639	260145
Q7Z7K6	Q7Z7K6	CENPV_HUMAN	CENPV	Centromere protein V		263311	204595	194238	207898	168690	201389	111116	211489	220631	239430	214909	97658.3		275091	205677
Q86SE5	Q86SE5	RALYL_HUMAN	RALYL	RNA-binding Raly-like protein	291227	305348	130419	163026	627763	116905	408682	361081	643878	348305	380494	284496	384149	596239	436431	375596
Q86SK9	Q86SK9	SCD5_HUMAN	SCD5	Stearoyl-CoA desaturase 5					105422	142454	140092	100041
Q86TB9	Q86TB9	PATL1_HUMAN	PATL1	Protein PAT1 homolog 1						151176			196387	201705	200965	247118				88191.8
Q86TL0	Q86TL0	ATG4D_HUMAN	ATG4D	Cysteine protease ATG4D							625710			836519			94409			995376
Q86TS9	Q86TS9	RM52_HUMAN	MRPL52	Large ribosomal subunit protein mL52	112093				810618		590649	670016	797483	526375	456591	515706	644465	536641	567228	499044
Q86U38	Q86U38	NOP9_HUMAN	NOP9	Nucleolar protein 9	83260		69682.1		198783	125519	197710	192469	117549	142418	75775.8	94917.4
Q86U42	A6NDY0;Q86U42	PABP2_HUMAN	PABPN1	Polyadenylate-binding protein 2	4437660	4925680	3140160	3470300	4634370	2897730	4533240	5103080	4886690	4755240	5827540	4057290	4948080	7740820	5397970	5042650
Q86U86	Q86U86	PB1_HUMAN	PBRM1	Protein polybromo-1	1203080	1113370	1162380	1124550	888783	1007680	1160110	973157	839070	988006	764451	1148730	1152690	1021420	1165530	1176350
Q86UD4;Q8N988	Q8N988;Q86UD4	ZN329_HUMAN;ZN557_HUMAN	ZNF329;ZNF557	Zinc finger protein 329				19786.4		62845.6						55093		59464.5
Q86UE4	Q86UE4	LYRIC_HUMAN	MTDH	Protein LYRIC	3181370	3269670	3258860	3394640	2606650	1856130	3055280	2035750	1709580	2125680	918280	1729650	2954970	2448390	2935190	2555590
Q86UK7	Q86UK7	ZN598_HUMAN	ZNF598	E3 ubiquitin-protein ligase ZNF598	68679.6		83677		134074	178072	188152	141277	96043.7	171930	78198.2	128875
Q86UP2	Q86UP2	KTN1_HUMAN	KTN1	Kinectin	379051	412837	358653	259020	192277	291324	231394	300567	264534	337568	200338	304487	219114	265534	280034	287910
Q86US8	Q86US8	EST1A_HUMAN	SMG6	Telomerase-binding protein EST1A	61834.4	103051	101166	93559.5	85931.8	169966		131706		73750.1
Q86UT8	Q86UT8	CATAC_HUMAN	CENATAC	Centrosomal AT-AC splicing factor	108518	183664	133533	185357		127063	169088	164318	132268	205801	185654	132590			109590	134175
Q86UU1	Q86UU1	PHLB1_HUMAN	PHLDB1	Pleckstrin homology-like domain family B member 1					151790	156590	135421	124386	62096.1	63061.7
Q86UV5	Q86UV5	UBP48_HUMAN	USP48	Ubiquitin carboxyl-terminal hydrolase 48					103452	135808	215787	179023	149054	149089	80938.4	126897
Q86V48	Q86V48	LUZP1_HUMAN	LUZP1	Leucine zipper protein 1						53284.5	22764.1					21177.7
Q86V81	Q86V81	THOC4_HUMAN	ALYREF	THO complex subunit 4	2416630	2801850	2604730	3799520	2235870	1488160	2524930	2156400	1812640	1612590	2577260	1777650	1804920	1491730	1981320	2094320
Q86VI3	Q86VI3	IQGA3_HUMAN	IQGAP3	Ras GTPase-activating-like protein IQGAP3					133045			100636	123228	238181	54814.1	123409			46800.8
Q86VM9	Q86VM9	ZCH18_HUMAN	ZC3H18	Zinc finger CCCH domain-containing protein 18	4279140	4064580	3451500	3541730	4188420	3191210	4391860	3777450	4242610	4812950	7081150	5551650	5109740	4939390	4990940	4305030
Q86VP6	Q86VP6	CAND1_HUMAN	CAND1	Cullin-associated NEDD8-dissociated protein 1						69526.9		88144.8		161281
Q86VY4	Q86VY4	TSYL5_HUMAN	TSPYL5	Testis-specific Y-encoded-like protein 5	92904.1	112531	223413	332956	115962	104427	217383	204925	68848.1	173161	226146	109759	170241	137324	181183	134742
Q86W42	Q86W42	THOC6_HUMAN	THOC6	THO complex subunit 6	374708	261662	267705			458502	273756	262534	179684	186161	236555	238627		254250		382334
Q86W92	Q86W92;Q8ND30	LIPB1_HUMAN	PPFIBP1	Liprin-beta-1		111558	77069.2	97087.2	146575	155630	155490	175246	169157		132123	136104		36217		77266.6
Q86WA8	Q86WA8	LONP2_HUMAN	LONP2	Lon protease homolog 2, peroxisomal					137052			62345.4	467894	222103	184273	283232	150507	100521	201763	205801
Q86WJ1	Q86WJ1	CHD1L_HUMAN	CHD1L	Chromodomain-helicase-DNA-binding protein 1-like					628133	393059	565235	456277	820306	1136060	367263	977653				83461.7
Q86WN2	Q86WN2	IFNE_HUMAN	IFNE	Interferon epsilon			2016660	1324210	3607340	1449500	2933570	3694750	3619650	3441900		2972710	5053890	4891330	3363200	3555040
Q86WP2	Q86WP2	GPBP1_HUMAN	GPBP1	Vasculin											98531.3
Q86WX3	Q86WX3	AROS_HUMAN	RPS19BP1	Active regulator of SIRT1	747474	956917	755637	815191	950478	618963	803102	747085	541689	546401	406387	592214	813205	295524	495273	483151
Q86X51	Q86X51	EZHIP_HUMAN	EZHIP	EZH inhibitory protein	306148	302389	338870	351915	436927	344919	553555	528205	550843	673218	664124	689863	356909	314685	325318	233385
Q86X52	Q86X52	CHSS1_HUMAN	CHSY1	Chondroitin sulfate synthase 1	101787		143762	95557.2	115342	84650.8	130641	63372.6	131133	125339	66504	105245	79738.9		85933.9	98813.8
Q86X55	Q86X55	CARM1_HUMAN	CARM1	Histone-arginine methyltransferase CARM1					78606.3	242073	167069	220619	131347	94390	114364				64470.2
Q86X95	Q86X95	CIR1_HUMAN	CIR1	Corepressor interacting with RBPJ 1	138323	273248	165783	199262	84348.3	182582	177978	188421	178061	145163	268661	220574	218574		258671	308925
Q86XI8	Q86XI8	ZSWM9_HUMAN	ZSWIM9	Uncharacterized protein ZSWIM9					29856.8	55151.1	41139	116640	101941		53927.5	82879
Q86XK2	Q86XK2	FBX11_HUMAN	FBXO11	F-box only protein 11	74888.7		96503			179884	90661.9		108318			130450
Q86XL3	Q86XL3	ANKL2_HUMAN	ANKLE2	Ankyrin repeat and LEM domain-containing protein 2					153924	88971.2	162528	127087	98311.4		106003	77053
Q86XP3	Q86XP3	DDX42_HUMAN	DDX42	ATP-dependent RNA helicase DDX42	43395.6	60276.1	55627.3	55196.7	155504	98859.5	121364	196089	52028.4	129151	106941	58025.7			84873.5	67303.4
Q86XZ4	Q86XZ4	SPAS2_HUMAN	SPATS2	Spermatogenesis-associated serine-rich protein 2	478196	440700	613958	544955	209971	409796	364292	267462	164979	324712	256379	319795	439234	369985	398725	345226
Q86Y07	Q86Y07	VRK2_HUMAN	VRK2	Serine/threonine-protein kinase VRK2	140405	219842	414974	172788	291252	137713	247679	200169	213814	278187	163455	145785			270502	288368
Q86Y56	Q86Y56	DAAF5_HUMAN	DNAAF5	Dynein axonemal assembly factor 5					220036	139000	275570	153308		284132
Q86Y91	Q86Y91;Q8NI77	KI18B_HUMAN	KIF18B	Kinesin-like protein KIF18B	272262	329420	341517	460763	258762	138802	288083	280327	267596	168621	138735	173919	238691	127038	141873	184280
Q86YD1	Q86YD1	PTOV1_HUMAN	PTOV1	Prostate tumor-overexpressed gene 1 protein			34671.7	37313.8	27913.9	57978.6	116061	63725.3	88491.8	72286	24007	92929.9
Q86YP4	Q86YP4	P66A_HUMAN	GATAD2A	Transcriptional repressor p66-alpha	452932	613234	448911	428576	1155080	615855	1149630	1224420	1362880	1520070	738622	1466350	345134	301078	349951	373192
Q86YZ3	Q86YZ3	HORN_HUMAN	HRNR	Hornerin	2178200	2705550	1583600	1362980	2730560	1068440	2420280	2529410	2909380	3544380	1173770	2514020	3981400	4523830	3873790	3503470
Q8IU81	Q8IU81	I2BP1_HUMAN	IRF2BP1	Interferon regulatory factor 2-binding protein 1					549746	272371	512581	471102	523496	626427	308659	554650
Q8IUC0	Q52LG2;Q8IUC0	KR131_HUMAN	KRTAP13-1	Keratin-associated protein 13-1							293844
Q8IUE6	Q6FI13;P0C0S8;P04908;P20671;Q9BTM1;Q96QV6;Q7L7L0;Q8IUE6;Q99878;P16104;Q93077;Q96KK5;Q16777	H2A2B_HUMAN	H2AC21	Histone H2A type 2-B	156979000	186244000	204661000	159643000	195575000	286989000	195501000	178191000	210874000	192262000	139093000	169294000	175995000	204204000	198593000	143302000
Q8IUF8	Q8IUF8	RIOX2_HUMAN	RIOX2	Ribosomal oxygenase 2	95955	161401	156498		120825	78332.5	102249	125959	108429	143132	56993.9	143168		118513	112736	93262.1
Q8IUH3	Q8IUH3	RBM45_HUMAN	RBM45	RNA-binding protein 45	200855	234105	173858	182290	489099	216144	325549	484764	566766	490597	389111	374954	250589	289166	334322	322424
Q8IUH4	Q8IUH4	ZDH13_HUMAN	ZDHHC13	Palmitoyltransferase ZDHHC13					109747	46732.1	89355.9	100666
Q8IUQ4	Q8IUQ4	SIAH1_HUMAN	SIAH1	E3 ubiquitin-protein ligase SIAH1	712489	753990	713583	873641	460917	428697	621586	565194			302323	336235	473078	302305	283053	482281
Q8IUR7	Q8IUR7	ARMC8_HUMAN	ARMC8	Armadillo repeat-containing protein 8	31907	64353.3	49359.7	108161	202135	149689	212108	163362	299577	326693	215179	337638	227699	82215.5	156173	117180
Q8IUX7	Q8IUX7	AEBP1_HUMAN	AEBP1	Adipocyte enhancer-binding protein 1				156438	182627		254496		215963	276796	334050	345116		363878	445209	447869
Q8IUZ5	Q8IUZ5	AT2L2_HUMAN	PHYKPL	5-phosphohydroxy-L-lysine phospho-lyase	3505500	4030670	3047290	3430960	4257790	2920100	4143120	4815590	3518170	3084250	5039460	3317920	3086930	3594800	4086520	3189060
Q8IV48	Q8IV48	ERI1_HUMAN	ERI1	3'-5' exoribonuclease 1					69458.2	71496	108038	116965	120455	192636	95296.1	142577
Q8IVF7	Q8IVF7;Q96PY5	FMNL3_HUMAN	FMNL3	Formin-like protein 3	667208	700626	825053	803069	757780	661640	749320	724057	439621	477701	396431	469004	512681	417491	393005	487726
Q8IVH2	Q8IVH2	FOXP4_HUMAN	FOXP4	Forkhead box protein P4										84146.8	25855.5	38077.4
Q8IVS2	Q8IVS2	FABD_HUMAN	MCAT	Malonyl-CoA-acyl carrier protein transacylase, mitochondrial		52399.4		46353.5	104882	173309	97447.1	59113.3	68869		64255				60171.1	42942.1
Q8IVT2	Q8IVT2	MISP_HUMAN	MISP	Mitotic interactor and substrate of PLK1					30251.3	94529.9	64037.2	68132.7	63248.5	113456	61997.8	36310.8
Q8IWA0	Q8IWA0	WDR75_HUMAN	WDR75	WD repeat-containing protein 75			206779			149531		157526	100744	90999.3	27970	33440.9
Q8IWC1	Q8IWC1	MA7D3_HUMAN	MAP7D3	MAP7 domain-containing protein 3	54347.5	158990	108377	146696	61632.8	76279.5	110081	101312		90193.4					66861.9
Q8IWI9	Q8IWI9	MGAP_HUMAN	MGA	MAX gene-associated protein	82550.1	114295	98088.5	100614	276938	138085	257706	241980	295225	305025	289004	272602			286316	102533
Q8IWJ2	Q8IWJ2	GCC2_HUMAN	GCC2	GRIP and coiled-coil domain-containing protein 2					585235		874809				331702
Q8IWR0	Q8IWR0	Z3H7A_HUMAN	ZC3H7A	Zinc finger CCCH domain-containing protein 7A					258882	181243	354457	343703	313243	303258	120458	272896
Q8IWS0	Q8IWS0	PHF6_HUMAN	PHF6	PHD finger protein 6	554621	810216	944821	1018100	1106760	919061	1408330	1038460	934414	958614	507147	1192990	585312	384264	501115	394734
Q8IWT3	Q8IWT3	CUL9_HUMAN	CUL9	Cullin-9					307373	121448	272236	224972	254238	185701	173815				133539	142302
Q8IWV8	Q8IWV8	UBR2_HUMAN	UBR2	E3 ubiquitin-protein ligase UBR2				33809.3	207939	131829	191225	159648	143823	171093	102993	191134			103049
Q8IWX8	Q8IWX8	CHERP_HUMAN	CHERP	Calcium homeostasis endoplasmic reticulum protein	1467780	1127060	1032210	965592	1126530	1390270	1069680	1252490	1527540	1260640	1872570	1628070	1144810	957950	1387880	1874070
Q8IWY8	Q8IWY8	ZSC29_HUMAN	ZSCAN29	Zinc finger and SCAN domain-containing protein 29	334624	318702	463385	545838	353740	433690	399720	288295	271804	243055	295668	288218	342466	369754	360019	484560
Q8IWZ3	Q8IWZ3	ANKH1_HUMAN	ANKHD1	Ankyrin repeat and KH domain-containing protein 1					111676		217710	65961.6		159886	33727.5	126490
Q8IWZ8	Q8IWZ8	SUGP1_HUMAN	SUGP1	SURP and G-patch domain-containing protein 1	127742	98008.4	110808	133174	242759	76054.2	162427	178531	130122	114698	137703	127081	187458	252553	196934	156940
Q8IX01	Q8IX01	SUGP2_HUMAN	SUGP2	SURP and G-patch domain-containing protein 2	1793220	1645450	1465820	1405100	2316220	1387040	1976810	2014670	1721550	1470710	1187740	1590690	1696280	1980030	1784580	1960470
Q8IX12	Q8IX12	CCAR1_HUMAN	CCAR1	Cell division cycle and apoptosis regulator protein 1			43094.5		150469		113368	103618	138464	133012	137357	114869			51188.4
Q8IX18	Q8IX18	DHX40_HUMAN	DHX40	Probable ATP-dependent RNA helicase DHX40	100378	60252.1			116121	186852	165302	146788	212230	156846	159914	224593			126038	136402
Q8IXB1	Q8IXB1	DJC10_HUMAN	DNAJC10	DnaJ homolog subfamily C member 10	1086720	1290320	1387400	1041540	666183	1502770	1328450	1142270	1263130	1512810	1024190	1849310	1503510	1756460	1853630	1936200
Q8IXI1	Q8IXI1	MIRO2_HUMAN	RHOT2	Mitochondrial Rho GTPase 2					75616.6		137806	126996		167599	56442.7	116567			35950.4	25430.6
Q8IXK0	Q8IXK0	PHC2_HUMAN	PHC2	Polyhomeotic-like protein 2	326761	391617	390964	378221	265174	192110	429358	308039	226399	106230	187333	252976	396982	155672	115608	116028
Q8IXM2	Q8IXM2	BAP18_HUMAN	BAP18	Chromatin complexes subunit BAP18	245096	252177	236464	144446	69523.4	217226	252735	202724	161874	151330	140662	216760			166727	220114
Q8IXM3	Q8IXM3	RM41_HUMAN	MRPL41	Large ribosomal subunit protein mL41	805050	807968	470763	505651	1328370	681369	820819	1172780	1452990	1294050	1658530	1325350	1017390	1317600	1348000	1513250
Q8IXQ6	Q8IXQ6	PARP9_HUMAN	PARP9	Protein mono-ADP-ribosyltransferase PARP9									100439	113370	102490	230527
Q8IXT5	Q8IXT5	RB12B_HUMAN	RBM12B	RNA-binding protein 12B	1869530	1996310	1667780	1443360	2344010	3197510	2143740	2558550	3035430	2673800	2255610	2927430	3390380	3249560	3327710	3566260
Q8IXW5	Q8IXW5	RPAP2_HUMAN	RPAP2	Putative RNA polymerase II subunit B1 CTD phosphatase RPAP2						47238.2	57441.6	43697.3			90855.9	32251			27291.7	38819.8
Q8IXZ2	Q8IXZ2	ZC3H3_HUMAN	ZC3H3	Zinc finger CCCH domain-containing protein 3	112036		107845		197474				167966	202373	107502	91853.3		62458.6	152080
Q8IY17	Q8IY17	PLPL6_HUMAN	PNPLA6	Patatin-like phospholipase domain-containing protein 6	89549.6	54390.8	106023	85440.4	96844.1	103909	138768	119818	149406	113412	118528	193216	129744	147964	131947	153356
Q8IY37	Q8IY37	DHX37_HUMAN	DHX37	Probable ATP-dependent RNA helicase DHX37	927187	1055840	1111500	1150540	859844	1067740	954126	869064	907837	1013530	923147	953329	1054150	677984	1193520	986546
Q8IY67	Q8IY67	RAVR1_HUMAN	RAVER1	Ribonucleoprotein PTB-binding 1					220767	264773	271790	299463	258614	231794	196463	215830			289866	210970
Q8IY81	Q8IY81	SPB1_HUMAN	FTSJ3	pre-rRNA 2'-O-ribose RNA methyltransferase FTSJ3	2130950	2177970	2051420	2420400	1865020	1485180	1508860	1709930	1701170	1704030	1506560	1394820	2507190	2603110	2667330	2622150
Q8IY92	Q8IY92	SLX4_HUMAN	SLX4	Structure-specific endonuclease subunit SLX4	180282	299464	257396	387939	224160	141237	253543	381582	220089	296500	215888	333487	668607	73308	271712	269887
Q8IYA6	Q8IYA6	CKP2L_HUMAN	CKAP2L	Cytoskeleton-associated protein 2-like	286444	229582	377926	390699	150282	137155	260995	119694	133843	165580	114318	193336	215037	107369	159776	121298
Q8IYB3	Q8IYB3	SRRM1_HUMAN	SRRM1	Serine/arginine repetitive matrix protein 1	2116290	1980250	2158640	2317880	1744780	1532600	1887020	1608760	1412870	1140530	1410350	1292810	2143230	2032090	2099260	2152380
Q8IYB8	Q8IYB8	SUV3_HUMAN	SUPV3L1	ATP-dependent RNA helicase SUPV3L1, mitochondrial	101716	96922.2	130452	92247.3	153272		122141	123293	94595.2	61653	56590.1	80029	128108		90741.7	90427.5
Q8IYK8	Q8IYK8	REM2_HUMAN	REM2	GTP-binding protein REM 2								95854.2		181021
Q8IYM9	Q8IYM9	TRI22_HUMAN	TRIM22	E3 ubiquitin-protein ligase TRIM22					47094.4		85641.7	86136.2	82385.5	79690.5	65322.6	87290.8
Q8IYS0	Q8IYS0	ASTRC_HUMAN	GRAMD1C	Protein Aster-C			539589		595277		515279	472914		636132	477471		610529	397655
Q8IYT4	Q8IYT4	KATL2_HUMAN	KATNAL2	Katanin p60 ATPase-containing subunit A-like 2	2097340	3283020	2205340	1797800	1642470			2333830	3383080	2947150	1536240		2202140	1963030	2639810	4120810
Q8IZ69	Q8IZ69	TRM2A_HUMAN	TRMT2A	tRNA (uracil-5-)-methyltransferase homolog A		282153			388809	199891	325265	282443		520126	140951	231540				1640130
Q8IZ73	Q8IZ73	RUSD2_HUMAN	RPUSD2	Pseudouridylate synthase RPUSD2				3125260	1183450	1628490	2295620	1528330	794427	941604	1402220	1335620	1748150	2114620	1884060	1257580
Q8IZH2	Q8IZH2	XRN1_HUMAN	XRN1	5'-3' exoribonuclease 1	263122					250748	254808	224455	149027	170430					267962	229333
Q8IZL8	Q8IZL8	PELP1_HUMAN	PELP1	Proline-, glutamic acid- and leucine-rich protein 1	1331720	1047510	1028190	947180	1559760	1776040	1702410	1492750	1711240	1670580	2050620	1762800	1279090	1563120	1587900	1735050
Q8IZM8	Q8IZM8	ZN654_HUMAN	ZNF654	Zinc finger protein 654								20649.2	48252.8	43770.2	19999.7	51967.6
Q8IZT6	Q8IZT6	ASPM_HUMAN	ASPM	Abnormal spindle-like microcephaly-associated protein	623198	742047	743278	715278	604582	685286	570833	576665	748629	869800	837937	867182	768028	253274	601563	610559
Q8N163	Q8N163	CCAR2_HUMAN	CCAR2	Cell cycle and apoptosis regulator protein 2	55394.6	139300	77206.4		350058	242987	258167	333314	345499	323094	179254	205231	76976.5		104124	103218
Q8N1F7	Q8N1F7	NUP93_HUMAN	NUP93	Nuclear pore complex protein Nup93	161151		144787		743761	733859	725804	899541	833317	943675	397753	535282	302163		288430	289157
Q8N1F8	Q8N1F8	S11IP_HUMAN	STK11IP	Serine/threonine-protein kinase 11-interacting protein					91431.8	53209.4		85316.8	106685	134212	72757.7	62752.1
Q8N1G0	Q8N1G0	ZN687_HUMAN	ZNF687	Zinc finger protein 687	236609	177020	159060	292495	410841	275528	490938	507161	507682	379265	313431	304230		237203	273681	230470
Q8N1G1	Q8N1G1	REXO1_HUMAN	REXO1	RNA exonuclease 1 homolog		28121				71346.5					29023.8
Q8N1G2	Q8N1G2	CMTR1_HUMAN	CMTR1	Cap-specific mRNA (nucleoside-2'-O-)-methyltransferase 1			82381.1		165217	123477	194330	253866	161812	248492	122902	364090			137590
Q8N1N4	Q8N1N4	K2C78_HUMAN	KRT78	Keratin, type II cytoskeletal 78	744401	1258680	539381	684802	1323990	498625	979072	1317690	866557	1098150	327162	611473	1724150	1460790	1175780	1270320
Q8N201	Q8N201	INT1_HUMAN	INTS1	Integrator complex subunit 1				77749.4	547909	415603	510100	585088	705083	615424	472087	601027	52406.2	54663.9	184816	499207
Q8N2M8	Q8N2M8	CLASR_HUMAN	CLASRP	CLK4-associating serine/arginine rich protein	140193			251172	136083	198276	182610	236935	241202	320302	371561	352403	238006	155754	140931	193639
Q8N2S1	Q8N2S1	LTBP4_HUMAN	LTBP4	Latent-transforming growth factor beta-binding protein 4										153194	120202					94832.1
Q8N2W9	Q8N2W9	PIAS4_HUMAN	PIAS4	E3 SUMO-protein ligase PIAS4						161093	316119	225252	360875	119212	26985.5	178536
Q8N3C0	Q8N3C0	ASCC3_HUMAN	ASCC3	Activating signal cointegrator 1 complex subunit 3	204126	279124	255684	261286	346906	260446	333240	288704	332093	469972	364343	472307	197820	377352	235461	205772
Q8N3E9	Q8N3E9	PLCD3_HUMAN	PLCD3	1-phosphatidylinositol 4,5-bisphosphate phosphodiesterase delta-3	218074	249512	236719		341700	378143	236775	278867	428147	348550	503764	445634	362696	191126	369195	432353
Q8N3F8	Q8N3F8	MILK1_HUMAN	MICALL1	MICAL-like protein 1					351448	196049	322013	310981	417593	518289	146334	371483
Q8N3R9	Q8N3R9	PALS1_HUMAN	PALS1	Protein PALS1					113162	89275.3	144617	108932	208140	189400	94792.3	153224	116353		95922.4	105190
Q8N3V7	Q8N3V7	SYNPO_HUMAN	SYNPO	Synaptopodin						252331
Q8N3X1	Q8N3X1	FNBP4_HUMAN	FNBP4	Formin-binding protein 4									61216.8	98558		45228.1
Q8N3Z6	Q8N3Z6	ZCHC7_HUMAN	ZCCHC7	Zinc finger CCHC domain-containing protein 7	90740.9	55193.1	96295.5	132171	191205	90428	156271	170910		81143.5	102645	79401.7	234892	58962.6	54041.9	49161.2
Q8N531	Q8N531	FBXL6_HUMAN	FBXL6	F-box/LRR-repeat protein 6	133333	159499	159521	177287	74663.1	92965.3	169292	119674	156615	173190	106245	129662	118481		79136.6	62744.1
Q8N567	Q8N567	ZCHC9_HUMAN	ZCCHC9	Zinc finger CCHC domain-containing protein 9	231820	272640	312113	312815	123570	103848	217503	175103	129484	137189	209404	127155	245534	101216	198539	164136
Q8N5C6	Q8N5C6	SRBD1_HUMAN	SRBD1	S1 RNA-binding domain-containing protein 1	645136	534539	773553	847604	372164	379219	469932	483451	368523	441331	407141	540130	715582	453026	583012	505067
Q8N5F7	Q8N5F7	NKAP_HUMAN	NKAP	NF-kappa-B-activating protein	301800	366762	295986	415733	398490	264171	331992	295660	351521	352819	382390	331825	486197	379165	495121	471854
Q8N5L8	Q8N5L8	RP25L_HUMAN	RPP25L	Ribonuclease P protein subunit p25-like protein	629656	392065	671886	309569	116549	550290	275792	161927	102656	147109	80000.9	100983	90748.8		167977	206485
Q8N5N7	Q8N5N7	RM50_HUMAN	MRPL50	Large ribosomal subunit protein mL50	598506	523752	451430	176135	823417	1038030	626677	836721	937272	771578	1305390	799749	358072	419945	786651	1009440
Q8N5P1	Q8N5P1	ZC3H8_HUMAN	ZC3H8	Zinc finger CCCH domain-containing protein 8		203458		247154		332068	318247	210212	225480	226743	200825	343731	196143	80077.1	476586	333372
Q8N5Y2	Q8N5Y2	MS3L1_HUMAN	MSL3	MSL complex subunit 3	28911	30981.4	48935.4				21749.9		44715.2	44028.7	23505.1	54196.3
Q8N684	Q8N684	CPSF7_HUMAN	CPSF7	Cleavage and polyadenylation specificity factor subunit 7	231137	296053	314535	216438	209228	297627	265899	305218	729240	537211	842821	618068	344133	316137	483751	510343
Q8N6H7	Q8N6H7	ARFG2_HUMAN	ARFGAP2	ADP-ribosylation factor GTPase-activating protein 2					91103.2	122001	149200	92611.5	35242.6	84085.5
Q8N6I1	Q8N6I1	EID2_HUMAN	EID2	EP300-interacting inhibitor of differentiation 2										681043	1243170
Q8N6T3	Q8N6T3	ARFG1_HUMAN	ARFGAP1	ADP-ribosylation factor GTPase-activating protein 1					274491	339802	350138	340795	86239	180878	94971.3	106357
Q8N7H5	Q8N7H5	PAF1_HUMAN	PAF1	RNA polymerase II-associated factor 1 homolog	169731	273705	149772	104844	243728	296147	297934	339942	350887	313179	291694	327466	148806	174124	168828	218694
Q8N7W2	Q8N7W2	BEND7_HUMAN	BEND7	BEN domain-containing protein 7	68353.9								214442	259139	189031	253820	207278	253149		186566
Q8N7X0	Q8N7X0	ADGB_HUMAN	ADGB	Androglobin	1530770	1556460	1657040	1925350	2122530	1104820	1814920	1727360	1779470	1355750		1330160	2322710		2183950	2040580
Q8N8A6	Q8N8A6	DDX51_HUMAN	DDX51	ATP-dependent RNA helicase DDX51	895850	1009440	958600	877085	835100	927787	957156	955951	975634	1106580	792730	815803	782764	603560	1048720	789308
Q8N8D1	Q8N8D1	PDCD7_HUMAN	PDCD7	Programmed cell death protein 7	217243	217657	316592	82874.2	157657	132518	266726	228159	144631	154820	198476	114846	200079	113159	181398	196413
Q8N8R7	Q8N8R7	AL14E_HUMAN	ARL14EP	ARL14 effector protein					303826	110925	313003	286011	777575	269414	170326	263502
Q8N954	Q8N954	GPT11_HUMAN	GPATCH11	G patch domain-containing protein 11	43170	65053.5	72597.9	72478.5	38443.2	48628.3	67488.4	84650.4	49644.7	52986.5	83965.4	75402.4		60117.5	82045.9	41245.6
Q8N983	Q8N983	RM43_HUMAN	MRPL43	Large ribosomal subunit protein mL43	389934	367944	318756	186964	313269	569405	404014	611295	522178	465223	786301	673773	148972	411300	480010	812807
Q8N9N2	Q8N9N2	ASCC1_HUMAN	ASCC1	Activating signal cointegrator 1 complex subunit 1	26603.3	29094.2	46647	43099.3	66659.2	38101	80927.5	59999.2	80370.8	67386.2	67854	72040.7
Q8N9N5	Q8N9N5	BANP_HUMAN	BANP	Protein BANP						22617.7				56225.5		50818.4
Q8N9Q2	Q8N9Q2	SR1IP_HUMAN	SREK1IP1	Protein SREK1IP1	2229830	3710010	3203060	4105540	1384950	2436390	1952720	1975460	1598660	1633570	1513870	1833910	3889810	3602440	2514880	3290600
Q8N9T8	Q8N9T8	KRI1_HUMAN	KRI1	Protein KRI1 homolog	792729	735144	782527	702816	882490	1019870	927218	896980	901937	1145040	1261490	1135250	1252720	1159140	1214310	942710
Q8NAV1	Q8NAV1	PR38A_HUMAN	PRPF38A	Pre-mRNA-splicing factor 38A	1618750	1502550	1217870	1284900	2418100	1608990	2037040	2194950	2000220	1869670	1727210	1678400	1025370	1244940	1539910	1883410
Q8NB46	Q8NB46	ANR52_HUMAN	ANKRD52	Serine/threonine-protein phosphatase 6 regulatory ankyrin repeat subunit C		169449	109470		403053	357279	434454	314099	355989	423811	262864	292422	116134	32862.8	191362	231789
Q8NB50	Q8NB50	ZFP62_HUMAN	ZFP62	Zinc finger protein 62 homolog	242938	188990	206873		209333	162651	248379	264517	286856	234236	240560	255932	158115	164201	266775	159866
Q8NB78	Q8NB78	KDM1B_HUMAN	KDM1B	Lysine-specific histone demethylase 2						21696.6	56148.7				16601.4	115654
Q8NB90	Q8NB90	AFG2A_HUMAN	AFG2A	ATPase family gene 2 protein homolog A	220323	231217	167475	188514		227131	208777	175623		159589	182498	242179			82808.2	162589
Q8NBA8	Q8NBA8	DTWD2_HUMAN	DTWD2	tRNA-uridine aminocarboxypropyltransferase 2			89855.9		210365	155333	251206	211331	215215	145319	96036.2	156777
Q8NBF2	Q8NBF2	NHLC2_HUMAN	NHLRC2	NHL repeat-containing protein 2							110634	65110.5		51900.2
Q8NBJ5	Q8NBJ5	GT251_HUMAN	COLGALT1	Procollagen galactosyltransferase 1			38913.8		37148.8	67625.2		80766	170764	83396.6	66736.3	68297.7		142719	90371.9	149314
Q8NBM4	Q8NBM4	UBAC2_HUMAN	UBAC2	Ubiquitin-associated domain-containing protein 2	144161		190916	195855	129673	177989	268954	231890	227443	279590	125837	270219			206713
Q8NBS9	Q8NBS9	TXND5_HUMAN	TXNDC5	Thioredoxin domain-containing protein 5	46246.6	49007.2			24440.5	26447.7			53585.3		48474.4	40089				103065
Q8NBZ0	Q8NBZ0	IN80E_HUMAN	INO80E	INO80 complex subunit E	496773	414821	413416	524700	491570	337395	470141	306389	327631	379088	299237	422636	385337	206220	354486	346722
Q8NC51	Q8NC51	SERB1_HUMAN	SERBP1	SERPINE1 mRNA-binding protein 1	405179	514607	340390	266157	197363	321127	314461	344263	224513	230940	220488	241426	195397	322134	244816	341956
Q8NC56	Q8NC56	LEMD2_HUMAN	LEMD2	LEM domain-containing protein 2						126594
Q8NC60	Q8NC60	NOA1_HUMAN	NOA1	Nitric oxide-associated protein 1	568761	482119	489330	474978	866129	548113	736610	826330	932767	793188	790531	721317	603740	611016	703446	740867
Q8NCA5	Q8NCA5	FA98A_HUMAN	FAM98A	Protein FAM98A	176211		187057		258198	145364	243145	320407	283664		331579	219112	140430	259336	219609	242749
Q8NCD3	Q8NCD3	HJURP_HUMAN	HJURP	Holliday junction recognition protein	337325	409080	494789	607270	292148	269738	430751	293037	250209	293103	204056	318895	304174	281321	271151	151967
Q8NCJ5	Q8NCJ5	SPRY3_HUMAN	SPRYD3	SPRY domain-containing protein 3	145487	112935	129731	119852	99466.9	107264	113754	136051	147522	135333		141050	195248	181549	215702	295975
Q8NCN4	Q8NCN4	RN169_HUMAN	RNF169	E3 ubiquitin-protein ligase RNF169	221364	114402	173983	192882	173778	136479	214871	185579	289815	277961	169569	138604			132634	261402
Q8ND24	Q8ND24	RN214_HUMAN	RNF214	RING finger protein 214						52072.8
Q8ND56	Q8ND56	LS14A_HUMAN	LSM14A	Protein LSM14 homolog A						51979.4					26366	54552.5				34189.7
Q8ND82	Q8ND82	Z280C_HUMAN	ZNF280C	Zinc finger protein 280C	150157	121826	150759	128870	147218	119173	191116	116376	229060	175180	127712	165055			187305	137211
Q8NDF8	Q8NDF8	PAPD5_HUMAN	TENT4B	Terminal nucleotidyltransferase 4B	451850	467483	447342	617110	447492	447751	441379	370787	489949	401020	459032	390401	523646	285427	442279	473031
Q8NDT2	Q8NDT2	RB15B_HUMAN	RBM15B	Putative RNA-binding protein 15B	433538	465626	474696	493707	355815	305296	497507	385827	304879	307238	540024	392590	493449	455569	548610	554759
Q8NDV7	Q8NDV7	TNR6A_HUMAN	TNRC6A	Trinucleotide repeat-containing gene 6A protein	59422.4	15657.5	18782.2					62283.4		46020.2
Q8NDX5	Q8NDX5	PHC3_HUMAN	PHC3	Polyhomeotic-like protein 3	73211.2	125628	150698	137451	137242	74476.8		64286.3	154276	171255	68595.9	129560	105842		82414.2	50869.3
Q8NDX6	Q8NDX6	ZN740_HUMAN	ZNF740	Zinc finger protein 740					370484	139911	300135	288529	310999	286377		235902	88780.2		90561.5
Q8NE71	Q8NE71	ABCF1_HUMAN	ABCF1	ATP-binding cassette sub-family F member 1	166471	178486	228716	208270	127934	204645	132158	229272	130237	207214	94569.6	108722	146012		130305	104535
Q8NEF9	Q8NEF9	SRFB1_HUMAN	SRFBP1	Serum response factor-binding protein 1	1160600	1016440	1540760	1728930	799205	1090020	922408	767557	635352	867472	702059	784580	1032570	1101160	1316020	1041870
Q8NEJ9	Q8NEJ9	NGDN_HUMAN	NGDN	Neuroguidin	823304	716369	508606	761990	738844	1109240	804212	730012	461170	561251	377589	462578	395286	287468	435485	341635
Q8NEP9	Q8NEP9	ZN555_HUMAN	ZNF555	Zinc finger protein 555	96864.6				53774.8	152617	98681.7	113784	122678	53043.3	71267.8	66502.5
Q8NEY8	Q8NEY8	PPHLN_HUMAN	PPHLN1	Periphilin-1	2695460	2716500	1968620	1981260	3991590	2709820	3616180	3625350	4558200	4171200	4917850	4658660	3157680	3409720	3882130	3324620
Q8NEZ5	Q8NEZ5	FBX22_HUMAN	FBXO22	F-box only protein 22						21068.2
Q8NFA0	Q8NFA0	UBP32_HUMAN	USP32	Ubiquitin carboxyl-terminal hydrolase 32					91025.5	64780.7	106604	105225	72749.5	111127	38279.2	69255.1
Q8NFD5	Q8NFD5	ARI1B_HUMAN	ARID1B	AT-rich interactive domain-containing protein 1B					64750.1		102472			110605	93152.4	128193
Q8NFH3	Q8NFH3	NUP43_HUMAN	NUP43	Nucleoporin Nup43						329103	172944	325971	161167	384270	932958	247360			92619.8
Q8NFH4	Q8NFH4	NUP37_HUMAN	NUP37	Nucleoporin Nup37					145093	410962	298980	259036	403528	306640	197287	261677
Q8NFH5	Q8NFH5	NUP35_HUMAN	NUP35	Nucleoporin NUP35	85373.8				223976	231880		210460	315434	293032	100737	168745	167201		162750	157371
Q8NFN8	Q8NFN8	GP156_HUMAN	GPR156	Probable G-protein coupled receptor 156	98327.1			124606	23919.9		65218.3	67732.4			70533.2	59598.1
Q8NFW8	Q8NFW8	NEUA_HUMAN	CMAS	N-acylneuraminate cytidylyltransferase	177780	131748	195532	111863	91837.5	329704	172780	108184	155617	150663	144549	194839	198071	161568	213949	182240
Q8NG31	Q8NG31	KNL1_HUMAN	KNL1	Outer kinetochore KNL1 complex subunit KNL1	53749.9	69571.3	69439.7	89600.3	83148.5	123676	102300	93965.9	99112.9	141796	94550.7	84645.4			52134	34429.5
Q8NHQ9	Q8NHQ9	DDX55_HUMAN	DDX55	ATP-dependent RNA helicase DDX55	386176	271361	294650	358831	282587	342178	338595	382070	174292	458390	354142	427419	260394	266163	344984	396487
Q8NI27	Q8NI27	THOC2_HUMAN	THOC2	THO complex subunit 2	504223	584623	448684	424268	449618	463303	394003	437526	336586	314457	348506	325703	498751	334291	456747	381021
Q8NI36	Q8NI36	WDR36_HUMAN	WDR36	WD repeat-containing protein 36	293970	394878	455700	433670	698901	814620	592680	683750	876335	708361	604106	568637	583089	165950	460823	411902
Q8NI77	Q8NI77	KI18A_HUMAN	KIF18A	Kinesin-like protein KIF18A		356895		242659	372609	249611	387504	416577	190808	324670		241054	237489	145204	135183
Q8TA86	Q8TA86	RP9_HUMAN	RP9	Retinitis pigmentosa 9 protein	567419	673947	675116	776903	450411	443945	550566	570340	530579	463563	395933	654596	1039410	695512	988861	922104
Q8TAD8	Q8TAD8	SNIP1_HUMAN	SNIP1	Smad nuclear-interacting protein 1	231623	312743	317305	292083	203923	206698	255651	254953	123144	121167	183330	157415	211965	162097	180586	226797
Q8TAE8	Q8TAE8	G45IP_HUMAN	GADD45GIP1	Large ribosomal subunit protein mL64	253458	330320	217533	214660	684100	274109	377930	516833	693650	544221	533615	522439	348855	310270	564311	622186
Q8TAQ2	Q8TAQ2	SMRC2_HUMAN	SMARCC2	SWI/SNF complex subunit SMARCC2	315482	159863	290461	270360	394419	320192	400261	406031	444795	431059	390163	479634	291706	348834	372582	383340
Q8TAT6	Q8TAT6	NPL4_HUMAN	NPLOC4	Nuclear protein localization protein 4 homolog						92154.4	99820.2		113027	149175	68727.6					40633.1
Q8TB03	Q8TB03	CX038_HUMAN	CXorf38	Uncharacterized protein CXorf38					119853	50212	114988	152284	69226.5	127177	58688.9	82628
Q8TB52	Q8TB52	FBX30_HUMAN	FBXO30	F-box only protein 30					144367	138147	180480	163787	116025	185985	75222.2	153985
Q8TBC3	Q8TBC3	SHKB1_HUMAN	SHKBP1	SH3KBP1-binding protein 1	287915	260820	266764	275793	386249	218654	355690	336978	358303	280097	199469	254986	241174	245500	294930	354406
Q8TBF4	Q8TBF4	ZCRB1_HUMAN	ZCRB1	Zinc finger CCHC-type and RNA-binding motif-containing protein 1	347034	368591	339894	355906	261596	630590	376383	365009	364414	290098	366250	534315	198680	231867	419533	415710
Q8TBK6	Q8TBK6	ZCH10_HUMAN	ZCCHC10	Zinc finger CCHC domain-containing protein 10	505658	493052	361481	427724	581801	325511	579409	497160	540241	436315	925742	497656	600177	433509	481152	488050
Q8TC12	Q8TC12	RDH11_HUMAN	RDH11	Retinol dehydrogenase 11	87918.6	84611	118939		157628	191420	293012	261024	142848	185664	80067.9	194738
Q8TCC3	Q8TCC3	RM30_HUMAN	MRPL30	Large ribosomal subunit protein uL30m	210712	351973	225608		439032	581957	205255	519098	581323	579266	508036	619791	393633	249996	304605	419511
Q8TCG1	Q8TCG1	CIP2A_HUMAN	CIP2A	Protein CIP2A					162527	82343.9	136580	112693	173066	198354	57060.2	136465
Q8TCJ2	Q8TCJ2	STT3B_HUMAN	STT3B	Dolichyl-diphosphooligosaccharide--protein glycosyltransferase subunit STT3B	220172	204149	239364	223206	113536	188807	170542	219459	97153.7	103070	142611	169271	150051	197105	161106	152987
Q8TCS8	Q8TCS8	PNPT1_HUMAN	PNPT1	Polyribonucleotide nucleotidyltransferase 1, mitochondrial					138293	239044		148248	258225	275084						160617
Q8TD26	Q8TD26	CHD6_HUMAN	CHD6	Chromodomain-helicase-DNA-binding protein 6	156335		108252	137310	49618.3	74757.9	267192	170112	117106	138838	66502.7	104725	89921.6		115713
Q8TDB6	Q8TDB6	DTX3L_HUMAN	DTX3L	E3 ubiquitin-protein ligase DTX3L					444539			379670	445697	529210	405342	622992	339040	121551	141004	253320
Q8TDD1	Q8TDD1	DDX54_HUMAN	DDX54	ATP-dependent RNA helicase DDX54	1706920	1558290	1558870	1410330	1269650	1325990	1232260	1263750	1190880	1179360	1181880	1311030	1129320	969165	1284680	1298860
Q8TDM6	Q8TDM6	DLG5_HUMAN	DLG5	Disks large homolog 5	328116	415321	354739	377280	425474	355876	413770	395434	572335	598062	395130	514611	526296	363075	410348	547576
Q8TDN6	Q8TDN6	BRX1_HUMAN	BRIX1	Ribosome biogenesis protein BRX1 homolog	16821400	16340400	15776200	16274600	14541800	14718600	15403600	13634800	12132800	14445600	11691100	14797000	11151500	10319500	12820600	11548000
Q8TDX7	Q9HC98;Q8TDX7	NEK7_HUMAN	NEK7	Serine/threonine-protein kinase Nek7						36670.2	48934.9	44517.7	53293.6	62952.9	20036.7
Q8TE02	Q8TE02	ELP5_HUMAN	ELP5	Elongator complex protein 5		54903.5				48799.6	205206	115035			117213	116311			42055.4	56351.2
Q8TE77	Q8TE77	SSH3_HUMAN	SSH3	Protein phosphatase Slingshot homolog 3					113383	95073.2	151262	74275.1	112147	134283	122544	139657
Q8TED0	Q8TED0	UTP15_HUMAN	UTP15	U3 small nucleolar RNA-associated protein 15 homolog	118688	67420.7	97403.1	114119	98880.5	120976	87710.5	138150	76446.8	83899.1		68395.8
Q8TEK3	Q8TEK3	DOT1L_HUMAN	DOT1L	Histone-lysine N-methyltransferase, H3 lysine-79 specific	116764	100778	113064	142549	118324		120503	72936.3	115514	92115.5	66284.9	107422	207576		81467.7	89224.9
Q8TEQ6	Q8TEQ6	GEMI5_HUMAN	GEMIN5	Gem-associated protein 5	55181.7		26126.8		247220	135017	195375	184610	201003	263961	179361	172370	81061.7		79305.4
Q8TER5	Q8TER5	ARH40_HUMAN	ARHGEF40	Rho guanine nucleotide exchange factor 40	131153	164794	188608	210239	361544	253877	368398	375914	362463	473898	207854	354609	158647	106527	194190	172350
Q8TEU7	Q8TEU7	RPGF6_HUMAN	RAPGEF6	Rap guanine nucleotide exchange factor 6					42371.5	33079.3	75562	76969.5	80661.1	61289.8	59834	70274.9
Q8TEW0	Q8TEW0	PARD3_HUMAN	PARD3	Partitioning defective 3 homolog	204757	183525	236380	151990	163441	156887	236250	202679	297031	258951	458471	338962	187272		154077	155141
Q8TEX9	Q8TEX9	IPO4_HUMAN	IPO4	Importin-4					992005	860516	1010610	756486	991279	1151760	437681	1052160
Q8TEY7	Q8TEY7	UBP33_HUMAN	USP33	Ubiquitin carboxyl-terminal hydrolase 33					93703.4	80404.8	150854	126411	145829	192501	76521.7	115460
Q8TF01	Q8TF01	PNISR_HUMAN	PNISR	Arginine/serine-rich protein PNISR	360989	422730	335415	515534	624624	298171	681359	585315	712653	864447	1434630	1073780	673206	545595	561992	652078
Q8TF05	Q8TF05	PP4R1_HUMAN	PPP4R1	Serine/threonine-protein phosphatase 4 regulatory subunit 1					83845.3	148714	62067.9	98977.3			19495.1	19838.2
Q8TF50	Q8TF50	ZN526_HUMAN	ZNF526	Zinc finger protein 526	69733.2	76475.4	90786.5	108254	132238	84615.2	147499	88353	84916.3	84291.3	57995	116649
Q8TF68	Q8TF68	ZN384_HUMAN	ZNF384	Zinc finger protein 384	321319	301780	368462	325822	460151	368668	395206	313565	445638	422392	413152	484817	425296	346320	353960	351679
Q8WTT2	Q8WTT2	NOC3L_HUMAN	NOC3L	Nucleolar complex protein 3 homolog	283467	495089	477645	398006	421607	589594	451104	435555	817396	1024490	750243	609426	1143990	524901	768475	658510
Q8WTZ4	Q8WTZ4	CA5BL_HUMAN	CA5BP1	Putative inactive carbonic anhydrase 5B-like protein		378499	307064	75151.2	142979		175886						124964		204027
Q8WU76	Q8WU76	SCFD2_HUMAN	SCFD2	Sec1 family domain-containing protein 2						43231.3		47709.1	29739	53553.2		34831.8
Q8WUA4	Q8WUA4	TF3C2_HUMAN	GTF3C2	General transcription factor 3C polypeptide 2	393102	380463	469066	442532	359874	590530	472942	320851	571109	359209	388631	340695	598779	458338	332153	626518
Q8WUB8	Q8WUB8	PHF10_HUMAN	PHF10	PHD finger protein 10	527135	451132	384632	283786	591043	333185	496956	592210	377769	374524	448189	570617	556217	375700	628989	551417
Q8WUD4	Q8WUD4	CCD12_HUMAN	CCDC12	Coiled-coil domain-containing protein 12	330404	205961	159238		101017	99103.1	129273	176225	161816	177701	291602	189807	202716	1326500	185495	302343
Q8WUF5	Q8WUF5	IASPP_HUMAN	PPP1R13L	RelA-associated inhibitor						79964.1	82382.1		120031	106821	116311	32701
Q8WUK0	Q8WUK0	PTPM1_HUMAN	PTPMT1	Phosphatidylglycerophosphatase and protein-tyrosine phosphatase 1					397711		205669		106256	155600	60244.5	179656
Q8WUM0	Q8WUM0	NU133_HUMAN	NUP133	Nuclear pore complex protein Nup133					284611	175039	141373	175572	224298	378244		129485		99345.1
Q8WUM4	Q8WUM4	PDC6I_HUMAN	PDCD6IP	Programmed cell death 6-interacting protein					88770.4	147226	93579.9	128484	73090.6	150891	84841.1	57018.1			26204	64762.3
Q8WUQ7	Q8WUQ7	CATIN_HUMAN	CACTIN	Splicing factor Cactin	731657	317047	676836	1377690	136356	186878	171181	178255	129858	225206	277535	254621	246308	122990	243123	308368
Q8WUZ0	Q9BQE9;Q4VC05;Q8WUZ0	BCL7C_HUMAN	BCL7C	B-cell CLL/lymphoma 7 protein family member C	138921	222355	105163	176901	168457	188882	247506	210346	210811	176560		279078	91817.3		200632	168937
Q8WV16	Q8WV16	DCAF4_HUMAN	DCAF4	DDB1- and CUL4-associated factor 4		126416	149054			111601	146060	118706	101069	76068.5	71993.9	106278				136658
Q8WV41	Q8WV41	SNX33_HUMAN	SNX33	Sorting nexin-33	54845.4	75606.3	101774	52343.3		114845	84003	86946.4		69169	130137	78594			45305.5
Q8WV44	Q8WV44	TRI41_HUMAN	TRIM41	E3 ubiquitin-protein ligase TRIM41	160421	189588	132210	160551	177887	141846	182036	170439	122947	138136	126589	129032	194699	171427	154633	153003
Q8WVB6	Q8WVB6	CTF18_HUMAN	CHTF18	Chromosome transmission fidelity protein 18 homolog						30329.1			66788.4	120206		94536
Q8WVC0	Q8WVC0	LEO1_HUMAN	LEO1	RNA polymerase-associated protein LEO1	173847				114034	100420	71665.2	294139	142652	223198	228665	129773			47289.2	63395.9
Q8WVD3	Q8WVD3	RN138_HUMAN	RNF138	E3 ubiquitin-protein ligase RNF138		41569.7	73749.1	53496.3	181694	103900	209812	186098	156655	103633	119607	145752
Q8WVK2	Q8WVK2	SNR27_HUMAN	SNRNP27	U4/U6.U5 small nuclear ribonucleoprotein 27 kDa protein	119243	78582.5	133064	152335	197204	72604.7		159081	111077	109730	126951	83762.5	152977		136692	181511
Q8WVM0	Q8WVM0	TFB1M_HUMAN	TFB1M	Dimethyladenosine transferase 1, mitochondrial	495507	461379	449832	370138	236582	357591	354809	333214	282200	326038	402573	334393	352754	376864	466743	427915
Q8WVM8	Q8WVM8	SCFD1_HUMAN	SCFD1	Sec1 family domain-containing protein 1	51807.9		36804.4	37267.2	115631	98310.4	136524	121083	121208	110057		128708
Q8WVV4	Q8WVV4	POF1B_HUMAN	POF1B	Protein POF1B	255787	362837	135924	193657	595640		313569	615932	329683	379728	222170	252636	526781	486337	375441	503158
Q8WVX9	Q8WVX9	FACR1_HUMAN	FAR1	Fatty acyl-CoA reductase 1		85720.5	73742.5			140449	72308.8					39056
Q8WW33	Q8WW33	GTSF1_HUMAN	GTSF1	Gametocyte-specific factor 1					157138	147124	139883	210857	314041	217133	252857	297274
Q8WWH5	Q8WWH5	TRUB1_HUMAN	TRUB1	Pseudouridylate synthase TRUB1					171404	202930	181323	147061	131773	233828	97917.4	104827
Q8WWI1	Q8WWI1	LMO7_HUMAN	LMO7	LIM domain only protein 7						79342.9			161500	132447	63370	70691.3
Q8WWK9	Q8WWK9	CKAP2_HUMAN	CKAP2	Cytoskeleton-associated protein 2	85715.9	83408.9	113422	115271	51021.7	73269.6	85911.4		52772	122513		61704.3	61058.8		50857.8
Q8WWQ0	Q8WWQ0	PHIP_HUMAN	PHIP	PH-interacting protein	104574	95469	76142.7		178194	174317	148155	179425	220514	262765	219181	232845	241033	149977	189027	195651
Q8WWY3	Q8WWY3	PRP31_HUMAN	PRPF31	U4/U6 small nuclear ribonucleoprotein Prp31	625423	692980	761133	754966	701097	537959	803683	585156	582701	567922	545172	531260	549657	542947	514973	604803
Q8WWY7	Q8WWY7	WFD12_HUMAN	WFDC12	WAP four-disulfide core domain protein 12	1197300	1268820	812886	1552850	1320460	564434	1393110	1380450	1079510	1168260	356080	1186850	2139360	1006520	1294970	1831950
Q8WX93	Q8WX93	PALLD_HUMAN	PALLD	Palladin		92408.5	59646.1		235326	277149	168914	331694	218794	232830	177850	100534			967415
Q8WXI9	Q8WXI9	P66B_HUMAN	GATAD2B	Transcriptional repressor p66-beta	551097	472599	591259	696596	1700390	1018910	1795760	1802360	1958470	1867300	1238630	1740120	603155	199534	477140	680269
Q8WXR4	Q8WXR4	MYO3B_HUMAN	MYO3B	Myosin-IIIb	46975.2					139447				46548.3	57491.1	119272
Q8WXX5	Q8WXX5	DNJC9_HUMAN	DNAJC9	DnaJ homolog subfamily C member 9	1622750	2116550	2637300	1541830	2163740	3142920	3508980	3382760	2163970	1853320	3080510	2526920	1598500	2420470	2709410	2534560
Q8WY36	Q8WY36	BBX_HUMAN	BBX	HMG box transcription factor BBX	297585	352266	351818	361779	184292	120863	242382	203802	188771	276853	175036	225080	580544	334871	387628	385959
Q8WYA6	Q8WYA6	CTBL1_HUMAN	CTNNBL1	Beta-catenin-like protein 1			57094.4			92894.1		41023.1	31520.5	22651.7	54527.1	51010.9			91769.1	50775.9
Q8WYB5	Q8WYB5	KAT6B_HUMAN	KAT6B	Histone acetyltransferase KAT6B	247086	211179	234894	254777	273564	202756	244269	187137	293360	254401	339690	308893	235159		203139	198718
Q8WYH8	Q8WYH8	ING5_HUMAN	ING5	Inhibitor of growth protein 5	121581	294661	270981	369658	463078	231079	398202	436038	456254	419784	543851	584566	275646	327077	413919	289004
Q8WYJ6	Q8WYJ6	SEPT1_HUMAN	SEPTIN1	Septin-1	1892170	3548160	4022100	3152500	4808080	2527850	2278430	1361310	1074710	643277	2933000	2741450	242368	3118050	3709680	1251450
Q8WYP5	Q8WYP5	ELYS_HUMAN	AHCTF1	Protein ELYS	396216	411797	472399	450884	408113	390163	444400	490573	515019	480168	387631	437154	307630	298459	425810	415522
Q8WYQ5	Q8WYQ5	DGCR8_HUMAN	DGCR8	Microprocessor complex subunit DGCR8	153546	56861.9	150766	128640	99860.1	80060.3	147244		120215	276141	150569	81815.7	104210	65832.1		153960
Q8WZA9	Q8WZA9	IRGQ_HUMAN	IRGQ	Immunity-related GTPase family Q protein						131944			167853
Q92499	Q92499	DDX1_HUMAN	DDX1	ATP-dependent RNA helicase DDX1	425951	408140	349052	158303	515902	571373	689758	760924	487811	542898	646279	506548	211636	115647	329026	359492
Q92504	Q92504	S39A7_HUMAN	SLC39A7	Zinc transporter SLC39A7	94161.7				73363	72777.8		66598.1	99795.8	84046.8	84541.1	41807.7	97049.7		116992	72018.8
Q92522	Q92522	H1X_HUMAN	H1-10	Histone H1.10	11132800	12623700	10281600	11652200	10906300	7079750	10737400	9122380	10111300	10525700	10281600	11642100	13752800	13547300	14052200	11056400
Q92526	Q92526	TCPW_HUMAN	CCT6B	T-complex protein 1 subunit zeta-2	134650	114698	153791	129794		515311			192349	283888		179578				81513.1
Q92541	Q92541	RTF1_HUMAN	RTF1	RNA polymerase-associated protein RTF1 homolog											43773.2
Q92547	Q92547	TOPB1_HUMAN	TOPBP1	DNA topoisomerase 2-binding protein 1						30439.5			91794.4	50424.4	49804.6	65851.1
Q92552	Q92552	RT27_HUMAN	MRPS27	Small ribosomal subunit protein mS27	1496520	1614210	1228240	896083	1568040	3640490	1586770	1922180	1600860	1131150	2114710	1851030	1191640	1780310	1714670	2228310
Q92560	Q92560	BAP1_HUMAN	BAP1	Ubiquitin carboxyl-terminal hydrolase BAP1			72979.1		144470	74067.6		77077.2			51670.3			24531
Q92572	Q92572	AP3S1_HUMAN	AP3S1	AP-3 complex subunit sigma-1			74350.5	49051.6	225541	112849	254702	246518	240320	214598	100770	173890
Q92576	Q92576	PHF3_HUMAN	PHF3	PHD finger protein 3	773045	639820	708897	739169	190553	220218	318427	217985	321449	269286	187374	224942	727848	525474	595440	598805
Q92598	Q92598	HS105_HUMAN	HSPH1	Heat shock protein 105 kDa		76541.5			269179	300918	268080	315318	331908	430427	190352	312970		107606	225245	100538
Q92610	Q92610	ZN592_HUMAN	ZNF592	Zinc finger protein 592			384069		970296	483233	937178	820491	794770	915180	624843	879200			483355	710217
Q92613	Q92613	JADE3_HUMAN	JADE3	Protein Jade-3					171709		288259	231593	312948	237898	232351	248750
Q92614	Q92614	MY18A_HUMAN	MYO18A	Unconventional myosin-XVIIIa					67839.2			53559.2	93624.7	99512.7	119959	89899.2
Q92616	Q92616	GCN1_HUMAN	GCN1	Stalled ribosome sensor GCN1		987136	88034.8		441111	340794	360012	454351	308840	403795	112805	301842	70099.4		470306	111117
Q92618	Q92618	ZN516_HUMAN	ZNF516	Zinc finger protein 516					92955.4		100188	87043.9	106922	99235.1	76462.4	109558
Q92621	Q92621	NU205_HUMAN	NUP205	Nuclear pore complex protein Nup205					109205	254390		144454	125163	199039	57965.3
Q92665	Q92665	RT31_HUMAN	MRPS31	Small ribosomal subunit protein mS31	2836450	2580200	2001820	2045840	3837800	2148650	2939950	2800060	3101920	2904130	4385850	2818180	2495360	2483560	3073570	3544520
Q92674	Q92674	CENPI_HUMAN	CENPI	Centromere protein I						182501						324050
Q92738	Q92738	US6NL_HUMAN	USP6NL	USP6 N-terminal-like protein									158956		335875	165646			195280
Q92750	Q92750	TAF4B_HUMAN	TAF4B	Transcription initiation factor TFIID subunit 4B				1142080	892847	809357	1364030	1434950	560325	1210210	843645	583853	836959	929513	1150730	689274
Q92766	Q92766	RREB1_HUMAN	RREB1	Ras-responsive element-binding protein 1						87959.1	65319.4	137500	106619		223093	161913
Q92769	Q92769	HDAC2_HUMAN	HDAC2	Histone deacetylase 2	726691	639119	632111	594054	980330	1196720	1380610	1195810	1340870	1381330	932677	1641230	411054	483390	538944	573111
Q92785	Q92785	REQU_HUMAN	DPF2	Zinc finger protein ubi-d4	106667	80005.2	121256		633007	440592	916692	765284	637121	623894	453944	533010			116326	102917
Q92794	Q92794	KAT6A_HUMAN	KAT6A	Histone acetyltransferase KAT6A	333845	375837	491008	577589	422963	416658	499145	472523	381270	467920	473990	524784	535384	510697	561996	543571
Q92797	Q92797	SYMPK_HUMAN	SYMPK	Symplekin	126768		63834.8	189848	468013	416458	393373	496306	641126	561453	807851	595125	343608		326672	239223
Q92804	Q92804	RBP56_HUMAN	TAF15	TATA-binding protein-associated factor 2N	824780	727126	599327	421336	1209290	784652	1044250	1447370	1110380	678811	2049500	839434	631828	741241	821262	788845
Q92830	Q92830;Q92831	KAT2A_HUMAN	KAT2A	Histone acetyltransferase KAT2A	145348	188503	197526	137030	293471	166932	393608	296686	437716	429041	233878	409275	158506		244009	146758
Q92839	Q92839	HYAS1_HUMAN	HAS1	Hyaluronan synthase 1	155576	204787	107631					397914	267655		63237				141901	160786
Q92841	Q92841	DDX17_HUMAN	DDX17	Probable ATP-dependent RNA helicase DDX17	967770	1023390	1025480	879771	1463800	1322820	1451260	1622970	1161740	1105390	1590730	1211920	773825	779669	822123	959789
Q92845	Q92845	KIFA3_HUMAN	KIFAP3	Kinesin-associated protein 3						61310.6	49502.4				46788.3
Q92878	Q92878	RAD50_HUMAN	RAD50	DNA repair protein RAD50							64696.9		62872.2	108086	130530	81221.6
Q92879	Q92879	CELF1_HUMAN	CELF1	CUGBP Elav-like family member 1	194666	194274	113251	108050	140144	307717	253661	333326	252773	318404	189899	306965	140392		190919	129604
Q92889	Q92889	XPF_HUMAN	ERCC4	DNA repair endonuclease XPF	66295.8	129941	32199.1	197530	77498.8	233106	68465.3	90435.6	60044.7	60312.7	186868	117828	72709.6		124469	135073
Q92890	Q92890	UFD1_HUMAN	UFD1	Ubiquitin recognition factor in ER-associated degradation protein 1	42520.3				128779	135261	124269	205230	193072	249527	134742	307173	206285			41686.2
Q92900	Q92900	RENT1_HUMAN	UPF1	Regulator of nonsense transcripts 1	3287580	3173330	2827190	2317630	1660500	3266430	1718750	1551810	1680510	1252570	1339290	1581470	2001950	2198410	2481510	2650960
Q92917	Q92917	GPKOW_HUMAN	GPKOW	G-patch domain and KOW motifs-containing protein						229445				91315					61747.5
Q92922	Q92922	SMRC1_HUMAN	SMARCC1	SWI/SNF complex subunit SMARCC1	771020	711579	664741	748032	929590	678100	1088480	1017750	1025780	1124520	773490	1011200	760371	968527	773252	738948
Q92925	Q92925	SMRD2_HUMAN	SMARCD2	SWI/SNF-related matrix-associated actin-dependent regulator of chromatin subfamily D member 2	326228	305204	283391	341316	404035	223833	449039	315027	444093	432747	453256	509999	389024	480655	411324	323597
Q92945	Q92945	FUBP2_HUMAN	KHSRP	Far upstream element-binding protein 2	554971	591773	623853	626756	1924130	1219570	1420470	2032380	2830490	1866180	1109460	1569180	452425	503971	608264	586382
Q92973	O14787;Q92973	TNPO1_HUMAN	TNPO1	Transportin-1		86894.5			567264	452938	419437	666340	572175	682548	362671	555624				241597
Q92974	Q92974	ARHG2_HUMAN	ARHGEF2	Rho guanine nucleotide exchange factor 2	474682	467594	616953	458394	337894	461462	359017	456092	308276	428712	319754	357791	312483	282174	254286	276994
Q92979	Q92979	NEP1_HUMAN	EMG1	Ribosomal RNA small subunit methyltransferase NEP1					518580	716946	472730	695317	619826	537233	215695	275749	256361	100828	336157	269410
Q92989	Q92989	CLP1_HUMAN	CLP1	Polyribonucleotide 5'-hydroxyl-kinase Clp1	64387.3	42560.3	76474.3		325695	168681	335495	262617	467817	350682	391757	388283			78605.9	75596
Q92995	Q92995	UBP13_HUMAN	USP13	Ubiquitin carboxyl-terminal hydrolase 13				321818	205629	188833	277698	167958	411638	338776	167305	388311
[truncated: 874 more rows]

## Sheet: Fig2B
scannum	precursor_neutral_mass	retention_time	charge	ion_mobility	compensation_voltage	hit_rank	peptide	peptide_prev_aa	peptide_next_aa	protein	num_matched_ions	tot_num_ions	calc_neutral_pep_mass	massdiff	num_tol_term	num_missed_cleavages	modification_info	hyperscore	nextscore	expectscore	best_locs	score_without_delta_mass	best_score_with_delta_mass	second_best_score_with_delta_mass	delta_score	localization_scores	alternative_proteins	file
7746	2031.92	29.2448	3	-1	0	1	PELAKSAPAPK	M	K	sp|Q99880|H2B1L_HUMAN Histone H2B type 1-L OS=Homo sapiens OX=9606 GN=H2BC13 PE=1 SV=3	11	40	1107.63	924.293	2	1	NA	17.523	16.502	0.00107989	PELAksAPAPK	5.25228	17.523	13.9272	3.59587	P(7.68)E(10.46)L(12.46)A(13.93)K(17.52)S(17.52)A(12.19)P(12.19)A(9.20)P(9.20)K(6.90)	NA	LUMOS_LC4_SCL-IAH_ADPr_A_C_R2_F0.tsv
5892	2045.9	22.4753	3	-1	0	1	PEPTKSAPAPK	M	K	sp|P58876|H2B1D_HUMAN Histone H2B type 1-D OS=Homo sapiens OX=9606 GN=H2BC5 PE=1 SV=2	8	40	1121.61	924.296	2	1	NA	11.834	11.047	0.000163616	PEPTksAPAPK	3.65588	11.835	8.78585	3.04913	P(4.72)E(7.59)P(7.59)T(8.79)K(11.83)S(11.83)A(8.73)P(8.73)A(7.54)P(7.54)K(5.33)	NA	LUMOS_LC4_SCL-IAH_ADPr_A_C_R3_F0.tsv
7790	1934.72	29.4535	3	-1	0	1	ECTYTIPK	K	L	sp|Q8WZ42|TITIN_HUMAN Titin OS=Homo sapiens OX=9606 GN=TTN PE=1 SV=4	7	28	1010.47	924.249	2	0	2C(57.021465)	11.353	11.081	0.000291836	ECTYTiPK	3.94953	11.3535	9.85218	1.5013	E(3.65)C(6.21)T(6.21)Y(6.21)T(8.36)I(11.35)P(9.85)K(7.85)	NA	LUMOS_LC4_SCL-IAH_ADPr_A_H2O2_R2_F0.tsv
5605	2074.93	21.3074	3	-1	0	1	LLGPSKGAPLAK	K	R	sp|Q9NW13|RBM28_HUMAN RNA-binding protein 28 OS=Homo sapiens OX=9606 GN=RBM28 PE=1 SV=3	10	44	1150.71	924.226	2	1	NA	16.545	15.44	5.87651e-05	LlGPSKGAPLAK	2.81097	16.5453	13.0109	3.5344	L(12.44)L(16.55)G(13.01)P(13.01)S(13.01)K(13.01)G(10.07)A(10.07)P(9.63)L(9.63)A(7.09)K(5.48)	NA	LUMOS_LC4_SCL-IAH_ADPr_A_H2O2_R3_F3.tsv
20310	6031.71	77.1305	5	-1	0	1	SYPETHIICNSYGCTDDIVTSDHSPVFGTFEVGVTSQFISKKGLSK	K	T	sp|O15357|SHIP2_HUMAN Phosphatidylinositol 3,4,5-trisphosphate 5-phosphatase 2 OS=Homo sapiens OX=9606 GN=INPPL1 PE=1 SV=2	10	180	5107.42	924.289	2	2	9C(57.021465), 14C(57.021465)	16.008	14.095	0.0102913	SYPETHIICNSYGCTDDIVTSDHSPVFGTFEVGVTSQFISKKgLSK	4.7748	16.0086	13.9937	2.01486	S(0.72)Y(0.72)P(0.72)E(0.72)T(0.72)H(0.72)I(0.72)I(0.72)C(0.72)N(0.72)S(0.72)Y(0.72)G(1.95)C(3.16)T(3.16)D(4.91)D(4.91)I(4.91)V(4.91)T(4.91)S(4.91)D(7.18)H(7.18)S(7.18)P(7.18)V(7.18)F(7.18)G(7.18)T(7.18)F(7.18)E(7.18)V(7.18)G(7.18)V(7.18)T(7.18)S(7.18)Q(7.18)F(7.18)I(8.80)S(8.80)K(8.80)K(12.02)G(16.01)L(13.99)S(13.99)K(13.99)	NA	LUMOS_LC4_SCL-IAH_ADPr_A_H2O2_R4_F4.tsv
19503	6109.67	75.7357	5	-1	0	1	YPSVLLLVCQDSEQSKPDVHFFHCDEVEAELVHEDIESALADCR	R	L	sp|Q9H6S3|ES8L2_HUMAN Epidermal growth factor receptor kinase substrate 8-like protein 2 OS=Homo sapiens OX=9606 GN=EPS8L2 PE=1 SV=2	7	172	5185.37	924.291	2	1	9C(57.021465), 24C(57.021465), 43C(57.021465)	13.773	0	0.0162412	YpsvlLLVCQDSEQSKPDVHFFHCDEVEAELVHEDIESALADCR	6.33238	13.774	12.411	1.36299	Y(12.19)P(13.77)S(13.77)V(13.77)L(13.77)L(12.41)L(12.41)V(12.41)C(12.41)Q(12.41)D(12.41)S(12.41)E(12.41)Q(9.49)S(9.49)K(9.49)P(9.49)D(9.49)V(9.49)H(9.49)F(9.49)F(11.08)H(11.08)C(5.86)D(5.86)E(5.86)V(5.86)E(5.86)A(5.86)E(5.86)L(5.86)V(5.86)H(5.86)E(5.86)D(5.86)I(4.45)E(4.45)S(4.45)A(4.45)L(4.45)A(4.45)D(4.45)C(4.45)R(4.45)	NA	LUMOS_LC4_SCL-IAH_ADPr_H_H2O2_R1_F4.tsv
19722	6080.66	75.6096	5	-1	0	1	YGMPIDMWSLGCILAELLTGYPLLPGEDEGDQLACMIELLGMPSQK	R	L	sp|Q92630|DYRK2_HUMAN Dual specificity tyrosine-phosphorylation-regulated kinase 2 OS=Homo sapiens OX=9606 GN=DYRK2 PE=1 SV=3	7	180	5156.43	924.234	2	0	12C(57.021465), 35C(57.021465), 36M(15.9949), 42M(15.9949)	12.018	11.99	1.60864	YGMPIDMWSLGCIlaelltgypllPGEDEGDQLACMIELLGMPSQK	6.29021	12.0185	10.5269	1.49155	Y(7.49)G(9.27)M(9.27)P(9.27)I(9.27)D(9.27)M(9.27)W(9.27)S(9.27)L(9.27)G(9.27)C(9.27)I(10.53)L(12.02)A(12.02)E(12.02)L(12.02)L(12.02)T(12.02)G(12.02)Y(12.02)P(12.02)L(12.02)L(12.02)P(9.53)G(9.53)E(5.57)D(5.57)E(5.57)G(5.57)D(5.57)Q(5.57)L(5.57)A(5.57)C(5.57)M(5.57)I(5.57)E(5.57)L(5.57)L(5.57)G(5.57)M(6.69)P(6.69)S(6.69)Q(6.69)K(6.69)	NA	LUMOS_LC4_SCL-IAH_ADPr_H_H2O2_R3_F4.tsv
8442	1802.77	31.8683	3	-1	0	1	PEPVKSAPVPK	M	K	sp|Q99879|H2B1M_HUMAN Histone H2B type 1-M OS=Homo sapiens OX=9606 GN=H2BC14 PE=1 SV=3	11	40	1147.66	655.111	2	1	NA	17.719	16.719	2.66711e-08	PEPVksAPVPK	4.07407	17.7192	14.009	3.71026	P(8.21)E(10.88)P(12.54)V(14.01)K(17.72)S(17.72)A(13.96)P(13.96)V(12.16)P(9.18)K(6.84)	NA	LUMOS_LC4_SCL-IAH_ADPr_A_C_R1_F0.tsv
8445	1802.77	31.8791	3	-1	0	1	PEPVKSAPVPK	M	K	sp|Q99879|H2B1M_HUMAN Histone H2B type 1-M OS=Homo sapiens OX=9606 GN=H2BC14 PE=1 SV=3	13	40	1147.66	655.111	2	1	NA	21.695	17.921	1.05844e-08	PEPVksAPVPK	5.65352	21.6951	17.7513	3.94385	P(9.48)E(12.28)P(14.14)V(16.18)K(21.70)S(21.70)A(17.75)P(15.74)V(13.73)P(10.50)K(8.54)	NA	LUMOS_LC4_SCL-IAH_ADPr_A_C_R1_F0.tsv
8448	1802.77	31.8899	3	-1	0	1	PEPVKSAPVPK	M	K	sp|Q99879|H2B1M_HUMAN Histone H2B type 1-M OS=Homo sapiens OX=9606 GN=H2BC14 PE=1 SV=3	12	40	1147.66	655.111	2	1	NA	19.797	17.014	3.09391e-08	PEPVksAPVPK	5.81057	19.7979	15.9321	3.86582	P(8.07)E(10.77)P(12.45)V(15.81)K(19.80)S(19.80)A(15.93)P(15.93)V(13.94)P(10.77)K(8.69)	NA	LUMOS_LC4_SCL-IAH_ADPr_A_C_R1_F0.tsv
8457	1802.77	31.9236	3	-1	0	1	PEPVKSAPVPK	M	K	sp|Q99879|H2B1M_HUMAN Histone H2B type 1-M OS=Homo sapiens OX=9606 GN=H2BC14 PE=1 SV=3	11	40	1147.66	655.111	2	1	NA	17.693	16.601	1.17304e-06	PEPVksAPVPK	4.65213	17.6931	13.9586	3.73459	P(8.30)E(10.79)P(10.79)V(13.96)K(17.69)S(17.69)A(13.90)P(13.90)V(12.13)P(9.00)K(7.16)	NA	LUMOS_LC4_SCL-IAH_ADPr_A_C_R1_F0.tsv
10137	2449.98	38.1742	4	-1	0	1	EMASPPSSLSGEFLDTK	R	D	sp|O75022|LIRB3_HUMAN Leukocyte immunoglobulin-like receptor subfamily B member 3 OS=Homo sapiens OX=9606 GN=LILRB3 PE=1 SV=3	13	64	1794.83	655.149	2	0	NA	24.04	22.382	7.57062e-08	EMASPPSSLSGEFLDtK	5.60317	24.0405	22.3828	1.65766	E(2.65)M(6.16)A(7.50)S(7.50)P(7.50)P(7.50)S(8.96)S(8.96)L(11.74)S(11.74)G(11.74)E(13.64)F(15.75)L(15.75)D(19.81)T(24.04)K(22.38)	NA	LUMOS_LC4_SCL-IAH_ADPr_A_C_R1_F0.tsv
9396	1802.77	34.196	3	-1	0	1	PEPVKSAPVPK	M	K	sp|Q99879|H2B1M_HUMAN Histone H2B type 1-M OS=Homo sapiens OX=9606 GN=H2BC14 PE=1 SV=3	10	40	1147.66	655.113	2	1	NA	15.781	13.829	0.00125783	PEPVKsAPVPK	4.80065	15.7813	13.6694	2.11192	P(6.48)E(8.51)P(10.28)V(10.28)K(13.67)S(15.78)A(12.40)P(12.40)V(10.48)P(8.71)K(6.87)	NA	LUMOS_LC4_SCL-IAH_ADPr_A_C_R2_F2.tsv
9408	1802.77	34.2398	3	-1	0	1	PEPVKSAPVPK	M	K	sp|Q99879|H2B1M_HUMAN Histone H2B type 1-M OS=Homo sapiens OX=9606 GN=H2BC14 PE=1 SV=3	8	40	1147.66	655.113	2	1	NA	12.294	12.117	0.0663905	PEPVksAPVPK	2.58882	12.2946	10.2891	2.00545	P(5.78)E(5.78)P(5.78)V(8.33)K(12.29)S(12.29)A(10.29)P(10.29)V(8.50)P(6.96)K(5.30)	NA	LUMOS_LC4_SCL-IAH_ADPr_A_C_R2_F2.tsv
9420	1802.77	34.2833	3	-1	0	1	PEPVKSAPVPK	M	K	sp|Q99879|H2B1M_HUMAN Histone H2B type 1-M OS=Homo sapiens OX=9606 GN=H2BC14 PE=1 SV=3	7	40	1147.66	655.113	2	1	NA	9.483	0	4.53153	PEPVKsAPVPK	4.60506	9.48311	7.85848	1.62464	P(2.45)E(2.45)P(4.75)V(4.75)K(7.86)S(9.48)A(7.57)P(7.57)V(7.57)P(6.10)K(6.10)	NA	LUMOS_LC4_SCL-IAH_ADPr_A_C_R2_F2.tsv
4438	3326.35	17.1203	3	-1	0	1	LGPRPMLEVIEDCGGWDLGGAEER	R	P	sp|O95672|ECEL1_HUMAN Endothelin-converting enzyme-like 1 OS=Homo sapiens OX=9606 GN=ECEL1 PE=1 SV=3	7	92	2671.24	655.115	2	1	6M(15.9949), 13C(57.021465)	16.013	16.013	0.00733786	LGPRpmlevIEDCGGWDLGGAEER	6.47236	16.0137	14.211	1.80267	L(11.08)G(14.21)P(14.21)R(14.21)P(16.01)M(16.01)L(16.01)E(16.01)V(16.01)I(8.01)E(4.64)D(4.64)C(4.64)G(4.64)G(4.64)W(4.64)D(4.64)L(4.64)G(4.64)G(4.64)A(4.64)E(4.64)E(4.64)R(4.64)	NA	LUMOS_LC4_SCL-IAH_ADPr_A_C_R3_F0.tsv
5273	1776.72	20.1879	3	-1	0	1	PEPTKSAPAPK	M	K	sp|P58876|H2B1D_HUMAN Histone H2B type 1-D OS=Homo sapiens OX=9606 GN=H2BC5 PE=1 SV=2	12	40	1121.61	655.11	2	1	NA	19.918	15.809	6.34189e-07	PEPTksAPAPK	5.71074	19.9182	14.1929	5.7253	P(8.54)E(11.08)P(11.08)T(14.19)K(19.92)S(19.92)A(13.95)P(13.95)A(12.20)P(10.50)K(8.32)	NA	LUMOS_LC4_SCL-IAH_ADPr_A_C_R3_F0.tsv
10151	2449.98	38.0458	4	-1	0	1	EMASPPSSLSGEFLDTK	R	D	sp|O75022|LIRB3_HUMAN Leukocyte immunoglobulin-like receptor subfamily B member 3 OS=Homo sapiens OX=9606 GN=LILRB3 PE=1 SV=3	14	64	1794.83	655.145	2	0	NA	26.405	24.745	1.5078e-08	EMASPPSSLSGEFLDtK	5.60438	26.4057	24.7458	1.65985	E(3.43)M(6.92)A(7.55)S(7.55)P(7.55)P(7.55)S(7.55)S(7.55)L(10.12)S(10.12)G(10.12)E(11.83)F(13.76)L(13.76)D(19.91)T(26.41)K(24.75)	NA	LUMOS_LC4_SCL-IAH_ADPr_A_C_R3_F0.tsv
3090	2842.13	12.2143	3	-1	0	1	IMQEYGEVTCCLGSSANLR	K	N	sp|Q12767|TMM94_HUMAN Transmembrane protein 94 OS=Homo sapiens OX=9606 GN=TMEM94 PE=1 SV=1	7	72	2186.98	655.151	2	0	10C(57.021465), 11C(57.021465)	14.688	0	0.00387942	IMQEYGEVTCCLGssANLR	7.11738	14.6881	12.8872	1.80094	I(3.71)M(5.34)Q(5.34)E(5.34)Y(5.34)G(5.34)E(5.34)V(5.34)T(5.34)C(5.34)C(5.34)L(5.34)G(12.89)S(14.69)S(14.69)A(12.86)N(11.23)L(11.23)R(9.84)	NA	LUMOS_LC4_SCL-IAH_ADPr_A_C_R4_F0.tsv
9277	1862.71	35.033	3	-1	0	1	CAASAAEESGAGK	K	K	sp|Q15464|SHB_HUMAN SH2 domain-containing adapter protein B OS=Homo sapiens OX=9606 GN=SHB PE=1 SV=2	10	48	1207.51	655.193	2	0	1C(57.021465)	18.907	16.509	1.55396e-05	CAASAAEesgaGK	7.31496	18.908	16.9185	1.98952	C(6.74)A(6.74)A(6.74)S(6.74)A(10.79)A(13.77)E(16.92)E(18.91)S(18.91)G(18.91)A(18.91)G(16.34)K(16.34)	NA	LUMOS_LC4_SCL-IAH_ADPr_A_C_R4_F0.tsv
6368	1776.73	24.0411	3	-1	0	1	PEPTKSAPAPK	M	K	sp|P58876|H2B1D_HUMAN Histone H2B type 1-D OS=Homo sapiens OX=9606 GN=H2BC5 PE=1 SV=2	10	40	1121.61	655.12	2	1	NA	15.801	14.686	8.01153e-05	PEPTksAPAPK	4.25837	15.8013	12.1954	3.60597	P(6.61)E(9.25)P(9.25)T(10.69)K(15.80)S(15.80)A(12.20)P(12.20)A(10.41)P(8.96)K(7.03)	NA	LUMOS_LC4_SCL-IAH_ADPr_A_C_R4_F1.tsv
8249	1762.75	30.9628	3	-1	0	1	PELAKSAPAPK	M	K	sp|Q99880|H2B1L_HUMAN Histone H2B type 1-L OS=Homo sapiens OX=9606 GN=H2BC13 PE=1 SV=3	11	40	1107.63	655.124	2	1	NA	17.146	14.848	9.67596e-07	PELAksAPAPK	6.07638	17.1468	13.2869	3.8599	P(6.95)E(6.95)L(9.98)A(13.29)K(17.15)S(17.15)A(13.21)P(13.21)A(11.23)P(9.65)K(7.67)	NA	LUMOS_LC4_SCL-IAH_ADPr_A_C_R4_F1.tsv
3186	1858.81	12.2399	3	-1	0	1	DKTRADSVANK	K	L	sp|Q8TE49|OTU7A_HUMAN OTU domain-containing protein 7A OS=Homo sapiens OX=9606 GN=OTUD7A PE=1 SV=1	12	40	1203.62	655.194	2	2	NA	19.152	18.648	7.39649e-06	DKTRAdSVANK	7.84846	19.1521	17.1501	2.00202	D(5.25)K(5.25)T(7.87)R(11.18)A(14.94)D(19.15)S(17.15)V(17.15)A(17.15)N(13.57)K(11.42)	NA	LUMOS_LC4_SCL-IAH_ADPr_A_C_R4_F2.tsv
9213	1802.78	34.3238	3	-1	0	1	PEPVKSAPVPK	M	K	sp|Q99879|H2B1M_HUMAN Histone H2B type 1-M OS=Homo sapiens OX=9606 GN=H2BC14 PE=1 SV=3	10	40	1147.66	655.12	2	1	NA	14.766	14.602	0.021098	PEPVKsAPVPK	4.47285	14.7665	12.9993	1.76714	P(6.12)E(6.12)P(7.54)V(9.28)K(13.00)S(14.77)A(11.20)P(11.20)V(11.20)P(8.08)K(6.26)	NA	LUMOS_LC4_SCL-IAH_ADPr_A_C_R4_F2.tsv
5320	1776.72	20.4597	3	-1	0	1	PEPTKSAPAPK	M	K	sp|P58876|H2B1D_HUMAN Histone H2B type 1-D OS=Homo sapiens OX=9606 GN=H2BC5 PE=1 SV=2	8	40	1121.61	655.11	2	1	NA	12.812	10.925	0.00215035	PEPTksAPAPK	4.66111	12.8124	9.60479	3.20761	P(5.62)E(8.43)P(8.43)T(9.60)K(12.81)S(12.81)A(9.50)P(9.50)A(7.56)P(6.40)K(6.40)	NA	LUMOS_LC4_SCL-IAH_ADPr_A_H2O2_R1_F0.tsv
7310	3367.55	27.8047	5	-1	0	1	GRCVGCGAWAAALAPLATAPGKPFWK	R	A	sp|Q8WV93|AFG1L_HUMAN AFG1-like ATPase OS=Homo sapiens OX=9606 GN=AFG1L PE=1 SV=2	7	100	2712.38	655.168	2	2	3C(57.021465), 6C(57.021465)	11.879	11.778	0.652919	GRCVGCGAWAAALAPLAtapgkpfwk	10.3643	11.8794	10.3643	1.51513	G(0.00)R(0.00)C(0.00)V(0.00)G(0.00)C(0.00)G(0.00)A(0.00)W(0.79)A(2.74)A(4.11)A(8.04)L(8.04)A(10.36)P(10.36)L(10.36)A(10.36)T(11.88)A(11.88)P(11.88)G(11.88)K(11.88)P(11.88)F(11.88)W(11.88)K(11.88)	NA	LUMOS_LC4_SCL-IAH_ADPr_A_H2O2_R1_F0.tsv
7415	1762.74	28.1886	3	-1	0	1	PELAKSAPAPK	M	K	sp|Q99880|H2B1L_HUMAN Histone H2B type 1-L OS=Homo sapiens OX=9606 GN=H2BC13 PE=1 SV=3	13	40	1107.63	655.113	2	1	NA	21.673	16.991	8.81751e-10	PELAksAPAPK	7.23977	21.6736	17.5653	4.10837	P(8.27)E(10.58)L(13.89)A(17.53)K(21.67)S(21.67)A(17.57)P(17.57)A(13.65)P(11.97)K(9.97)	NA	LUMOS_LC4_SCL-IAH_ADPr_A_H2O2_R1_F0.tsv
6385	1776.72	23.9663	3	-1	0	1	PEPTKSAPAPK	M	K	sp|P58876|H2B1D_HUMAN Histone H2B type 1-D OS=Homo sapiens OX=9606 GN=H2BC5 PE=1 SV=2	11	40	1121.61	655.115	2	1	NA	17.809	15.887	1.92043e-08	PEPTksAPAPK	4.64886	17.8098	13.9149	3.89482	P(6.88)E(9.40)P(9.40)T(12.33)K(17.81)S(17.81)A(13.91)P(13.91)A(12.11)P(10.43)K(8.72)	NA	LUMOS_LC4_SCL-IAH_ADPr_A_H2O2_R1_F1.tsv
8278	1762.74	30.968	3	-1	0	1	PELAKSAPAPK	M	K	sp|Q99880|H2B1L_HUMAN Histone H2B type 1-L OS=Homo sapiens OX=9606 GN=H2BC13 PE=1 SV=3	11	40	1107.63	655.115	2	1	NA	17.493	16.904	4.92338e-08	PELAksAPAPK	5.85294	17.4931	13.7136	3.77948	P(6.71)E(6.71)L(10.13)A(13.51)K(17.49)S(17.49)A(13.71)P(13.71)A(11.77)P(10.30)K(8.26)	NA	LUMOS_LC4_SCL-IAH_ADPr_A_H2O2_R1_F1.tsv
6335	1776.73	23.7756	3	-1	0	1	PEPTKSAPAPK	M	K	sp|P58876|H2B1D_HUMAN Histone H2B type 1-D OS=Homo sapiens OX=9606 GN=H2BC5 PE=1 SV=2	11	40	1121.61	655.118	2	1	NA	18.201	16.366	1.75398e-06	PEPTksAPAPK	4.6708	18.2013	14.3728	3.82854	P(7.95)E(10.95)P(10.95)T(12.62)K(18.20)S(18.20)A(14.37)P(14.37)A(11.02)P(9.36)K(7.82)	NA	LUMOS_LC4_SCL-IAH_ADPr_A_H2O2_R1_F2.tsv
7695	2597.16	28.827	4	-1	0	1	LIEAVETAVMPQWQRR	R	E	sp|Q5JTZ9|SYAM_HUMAN Alanine--tRNA ligase, mitochondrial OS=Homo sapiens OX=9606 GN=AARS2 PE=1 SV=1	9	60	1942.01	655.15	2	1	10M(15.9949)	14.648	14.648	0.00135283	LIEAVETAVmPQWQRR	4.59916	14.648	12.653	1.99499	L(7.57)I(7.57)E(7.57)A(7.57)V(7.57)E(7.57)T(8.77)A(10.69)V(12.65)M(14.65)P(10.89)Q(9.29)W(6.72)Q(6.72)R(5.28)R(5.28)	NA	LUMOS_LC4_SCL-IAH_ADPr_A_H2O2_R1_F2.tsv
9365	1802.79	34.7972	3	-1	0	1	PEPVKSAPVPK	M	K	sp|Q99879|H2B1M_HUMAN Histone H2B type 1-M OS=Homo sapiens OX=9606 GN=H2BC14 PE=1 SV=3	10	40	1147.66	655.126	2	1	NA	15.376	15.313	1.6557e-05	PEPVksAPVPK	4.65843	15.3763	11.6823	3.69395	P(8.53)E(8.53)P(10.19)V(11.64)K(15.38)S(15.38)A(11.68)P(11.68)V(9.86)P(6.78)K(4.74)	NA	LUMOS_LC4_SCL-IAH_ADPr_A_H2O2_R1_F3.tsv
3188	2842.12	12.4921	3	-1	0	1	IMQEYGEVTCCLGSSANLR	K	N	sp|Q12767|TMM94_HUMAN Transmembrane protein 94 OS=Homo sapiens OX=9606 GN=TMEM94 PE=1 SV=1	7	72	2186.98	655.142	2	0	10C(57.021465), 11C(57.021465)	13.714	0	0.0272355	IMQEYGEVTCCLGssANLR	6.52516	13.7141	12.9817	0.732352	I(2.29)M(3.71)Q(3.71)E(3.71)Y(3.71)G(3.71)E(3.71)V(3.71)T(3.71)C(3.71)C(3.71)L(3.71)G(12.98)S(13.71)S(13.71)A(12.08)N(10.67)L(10.67)R(10.67)	NA	LUMOS_LC4_SCL-IAH_ADPr_A_H2O2_R2_F0.tsv
5318	1776.72	20.3391	3	-1	0	1	PEPTKSAPAPK	M	K	sp|P58876|H2B1D_HUMAN Histone H2B type 1-D OS=Homo sapiens OX=9606 GN=H2BC5 PE=1 SV=2	10	40	1121.61	655.111	2	1	NA	15.786	14.132	0.00159949	PEPTksAPAPK	5.67297	15.7869	12.1234	3.66351	P(7.84)E(10.64)P(10.64)T(12.12)K(15.79)S(15.79)A(12.10)P(10.67)A(8.72)P(7.54)K(6.02)	NA	LUMOS_LC4_SCL-IAH_ADPr_A_H2O2_R2_F0.tsv
9298	1862.71	35.1041	3	-1	0	1	CAASAAEESGAGK	K	K	sp|Q15464|SHB_HUMAN SH2 domain-containing adapter protein B OS=Homo sapiens OX=9606 GN=SHB PE=1 SV=2	10	48	1207.51	655.193	2	0	1C(57.021465)	19.244	18.565	1.67726e-05	CAASAAEesgaGK	7.342	19.2449	17.3217	1.92321	C(6.83)A(6.83)A(6.83)S(6.83)A(11.52)A(14.28)E(17.32)E(19.24)S(19.24)G(19.24)A(19.24)G(16.70)K(16.70)	NA	LUMOS_LC4_SCL-IAH_ADPr_A_H2O2_R2_F0.tsv
6367	1776.73	24.0184	3	-1	0	1	PEPTKSAPAPK	M	K	sp|P58876|H2B1D_HUMAN Histone H2B type 1-D OS=Homo sapiens OX=9606 GN=H2BC5 PE=1 SV=2	12	40	1121.61	655.118	2	1	NA	19.911	16.015	1.32028e-06	PEPTksAPAPK	5.53498	19.9113	14.1666	5.74463	P(8.03)E(11.04)P(11.04)T(14.16)K(19.91)S(19.91)A(14.17)P(14.17)A(12.30)P(10.65)K(8.70)	NA	LUMOS_LC4_SCL-IAH_ADPr_A_H2O2_R2_F1.tsv
8216	1762.75	30.855	3	-1	0	1	PELAKSAPAPK	M	K	sp|Q99880|H2B1L_HUMAN Histone H2B type 1-L OS=Homo sapiens OX=9606 GN=H2BC13 PE=1 SV=3	11	40	1107.63	655.119	2	1	NA	17.298	15.545	1.25222e-08	PELAksAPAPK	5.77989	17.299	13.5027	3.79628	P(6.59)E(6.59)L(9.89)A(13.33)K(17.30)S(17.30)A(13.50)P(13.50)A(11.44)P(9.97)K(8.07)	NA	LUMOS_LC4_SCL-IAH_ADPr_A_H2O2_R2_F1.tsv
13388	2449.99	49.8251	4	-1	0	1	EMASPPSSLSGEFLDTK	R	D	sp|O75022|LIRB3_HUMAN Leukocyte immunoglobulin-like receptor subfamily B member 3 OS=Homo sapiens OX=9606 GN=LILRB3 PE=1 SV=3	10	64	1794.83	655.16	2	0	NA	18.278	17.798	0.000707852	EMASPPSSLSGEFLDtK	5.7629	18.2781	16.5822	1.69584	E(2.96)M(5.91)A(6.95)S(6.95)P(6.95)P(6.95)S(6.95)S(6.95)L(9.40)S(9.40)G(9.40)E(9.40)F(9.40)L(9.40)D(14.55)T(18.28)K(16.58)	NA	LUMOS_LC4_SCL-IAH_ADPr_A_H2O2_R2_F1.tsv
5383	1737.76	20.2671	3	-1	0	1	EVLRAPGTIK	K	D	sp|Q8IUX8|EGFL6_HUMAN Epidermal growth factor-like protein 6 OS=Homo sapiens OX=9606 GN=EGFL6 PE=1 SV=1	8	36	1082.64	655.119	2	1	NA	11.344	10.978	6.57653e-05	EVLRAPGTiK	3.47519	11.3445	9.11514	2.22939	E(2.84)V(4.81)L(4.81)R(4.81)A(5.69)P(4.81)G(7.07)T(8.31)I(11.34)K(9.12)	NA	LUMOS_LC4_SCL-IAH_ADPr_A_H2O2_R2_F2.tsv
4242	1895.83	16.2184	3	-1	0	1	LGRELAELQGR	R	L	sp|Q5TZA2|CROCC_HUMAN Rootletin OS=Homo sapiens OX=9606 GN=CROCC PE=1 SV=2	10	40	1240.69	655.137	2	1	NA	14.55	14.333	5.63977e-05	LGRELaeLQGR	6.22322	14.5505	10.914	3.63646	L(4.88)G(4.88)R(6.22)E(9.34)L(10.91)A(14.55)E(14.55)L(10.58)Q(8.83)G(8.83)R(7.25)	NA	LUMOS_LC4_SCL-IAH_ADPr_A_H2O2_R2_F3.tsv
5295	1776.72	20.2836	3	-1	0	1	PEPTKSAPAPK	M	K	sp|P58876|H2B1D_HUMAN Histone H2B type 1-D OS=Homo sapiens OX=9606 GN=H2BC5 PE=1 SV=2	11	40	1121.61	655.11	2	1	NA	17.983	14.901	1.0838e-05	PEPTksAPAPK	4.57788	17.9834	14.1562	3.82724	P(6.76)E(9.62)P(9.62)T(12.50)K(17.98)S(17.98)A(14.16)P(14.16)A(12.37)P(10.71)K(8.97)	NA	LUMOS_LC4_SCL-IAH_ADPr_A_H2O2_R3_F0.tsv
7315	1825.65	27.7501	3	-1	0	1	YGWWVGEMK	R	G	sp|O75563|SKAP2_HUMAN Src kinase-associated phosphoprotein 2 OS=Homo sapiens OX=9606 GN=SKAP2 PE=1 SV=1	7	32	1170.52	655.13	2	0	8M(15.9949)	10.045	9.854	0.147855	YGWWvgEMK	0.635452	10.0458	8.26191	1.78392	Y(3.20)G(3.20)W(3.20)W(8.26)V(10.05)G(10.05)E(4.76)M(4.76)K(4.76)	NA	LUMOS_LC4_SCL-IAH_ADPr_A_H2O2_R3_F0.tsv
9280	1862.71	35.0913	3	-1	0	1	CAASAAEESGAGK	K	K	sp|Q15464|SHB_HUMAN SH2 domain-containing adapter protein B OS=Homo sapiens OX=9606 GN=SHB PE=1 SV=2	10	48	1207.51	655.193	2	0	1C(57.021465)	19.08	16.577	2.27758e-05	CAASAAEesgaGK	7.35677	19.0803	17.1008	1.97955	C(6.79)A(6.79)A(6.79)S(6.79)A(10.94)A(13.98)E(17.10)E(19.08)S(19.08)G(19.08)A(19.08)G(16.54)K(16.54)	NA	LUMOS_LC4_SCL-IAH_ADPr_A_H2O2_R3_F0.tsv
6345	1776.73	23.9869	3	-1	0	1	PEPTKSAPAPK	M	K	sp|P58876|H2B1D_HUMAN Histone H2B type 1-D OS=Homo sapiens OX=9606 GN=H2BC5 PE=1 SV=2	11	40	1121.61	655.12	2	1	NA	18.246	16.674	2.3164e-05	PEPTksAPAPK	6.73033	18.2461	12.6251	5.62093	P(9.63)E(12.63)P(12.63)T(12.63)K(18.25)S(18.25)A(12.61)P(12.61)A(9.35)P(7.92)K(6.71)	NA	LUMOS_LC4_SCL-IAH_ADPr_A_H2O2_R3_F1.tsv
8238	1762.75	30.944	3	-1	0	1	PELAKSAPAPK	M	K	sp|Q99880|H2B1L_HUMAN Histone H2B type 1-L OS=Homo sapiens OX=9606 GN=H2BC13 PE=1 SV=3	12	40	1107.63	655.122	2	1	NA	19.697	16.767	2.37938e-10	PELAksAPAPK	5.7388	19.697	15.7644	3.93262	P(6.59)E(9.18)L(12.34)A(15.76)K(19.70)S(19.70)A(14.14)P(14.14)A(12.19)P(12.19)K(10.17)	NA	LUMOS_LC4_SCL-IAH_ADPr_A_H2O2_R3_F1.tsv
6402	1776.73	23.9261	3	-1	0	1	PEPTKSAPAPK	M	K	sp|P58876|H2B1D_HUMAN Histone H2B type 1-D OS=Homo sapiens OX=9606 GN=H2BC5 PE=1 SV=2	8	40	1121.61	655.121	2	1	NA	13.033	12.787	0.00159405	PEPTksAPAPK	3.22123	13.0339	9.99453	3.03941	P(5.55)E(8.53)P(8.53)T(9.99)K(13.03)S(13.03)A(9.90)P(9.90)A(8.08)P(8.08)K(6.26)	NA	LUMOS_LC4_SCL-IAH_ADPr_A_H2O2_R3_F2.tsv
11775	1940.84	45.9072	3	-1	0	1	SNKILSASLPEK	K	C	sp|Q06190|P2R3A_HUMAN Serine/threonine-protein phosphatase 2A regulatory subunit B'' subunit alpha OS=Homo sapiens OX=9606 GN=PPP2R3A PE=1 SV=1	10	44	1285.72	655.113	2	1	NA	16.328	16.274	2.5017e-07	SnKILSASLPEK	7.88952	16.3283	14.4055	1.92278	S(14.37)N(16.33)K(14.41)I(10.86)L(7.41)S(7.41)A(4.93)S(4.93)L(4.93)P(3.75)E(3.75)K(1.38)	NA	LUMOS_LC4_SCL-IAH_ADPr_A_H2O2_R3_F4.tsv
5263	1776.72	20.1895	3	-1	0	1	PEPTKSAPAPK	M	K	sp|P58876|H2B1D_HUMAN Histone H2B type 1-D OS=Homo sapiens OX=9606 GN=H2BC5 PE=1 SV=2	11	40	1121.61	655.108	2	1	NA	18.01	17.957	7.43196e-06	PEPTksAPAPK	6.04202	18.0106	14.2159	3.79471	P(8.21)E(11.05)P(11.05)T(12.52)K(18.01)S(18.01)A(14.22)P(14.22)A(10.78)P(9.34)K(7.57)	NA	LUMOS_LC4_SCL-IAH_ADPr_A_H2O2_R4_F0.tsv
9341	1862.71	35.0497	3	-1	0	1	CAASAAEESGAGK	K	K	sp|Q15464|SHB_HUMAN SH2 domain-containing adapter protein B OS=Homo sapiens OX=9606 GN=SHB PE=1 SV=2	9	48	1207.51	655.194	2	0	1C(57.021465)	17.526	15.259	0.00138808	CAASAAEesgaGK	7.42283	17.5263	15.5564	1.9699	C(6.88)A(6.88)A(6.88)S(6.88)A(10.42)A(13.76)E(15.56)E(17.53)S(17.53)G(17.53)A(17.53)G(15.03)K(15.03)	NA	LUMOS_LC4_SCL-IAH_ADPr_A_H2O2_R4_F0.tsv
4230	2842.13	16.2511	3	-1	0	1	IMQEYGEVTCCLGSSANLR	K	N	sp|Q12767|TMM94_HUMAN Transmembrane protein 94 OS=Homo sapiens OX=9606 GN=TMEM94 PE=1 SV=1	7	72	2186.98	655.155	2	0	10C(57.021465), 11C(57.021465)	15.101	13.545	0.0134225	IMQEYGEVTCCLgssANLR	7.32068	15.1015	13.2892	1.81238	I(3.49)M(5.19)Q(5.19)E(5.19)Y(5.19)G(5.19)E(5.19)V(5.19)T(5.19)C(5.19)C(5.19)L(5.19)G(15.10)S(15.10)S(15.10)A(13.29)N(11.67)L(11.67)R(10.26)	NA	LUMOS_LC4_SCL-IAH_ADPr_A_H2O2_R4_F1.tsv
6300	1776.73	23.8644	3	-1	0	1	PEPTKSAPAPK	M	K	sp|P58876|H2B1D_HUMAN Histone H2B type 1-D OS=Homo sapiens OX=9606 GN=H2BC5 PE=1 SV=2	11	40	1121.61	655.12	2	1	NA	17.748	14.936	8.34577e-07	PEPTksAPAPK	5.71293	17.7484	13.9596	3.7888	P(6.70)E(9.37)P(10.82)T(13.96)K(17.75)S(17.75)A(13.92)P(13.92)A(11.91)P(10.48)K(8.49)	NA	LUMOS_LC4_SCL-IAH_ADPr_A_H2O2_R4_F1.tsv
9123	1802.78	34.2088	3	-1	0	1	PEPVKSAPVPK	M	K	sp|Q99879|H2B1M_HUMAN Histone H2B type 1-M OS=Homo sapiens OX=9606 GN=H2BC14 PE=1 SV=3	11	40	1147.66	655.12	2	1	NA	17.389	16.429	1.16967e-06	PEPVksAPVPK	5.291	17.3895	13.5792	3.81024	P(6.13)E(8.91)P(10.38)V(13.58)K(17.39)S(17.39)A(13.57)P(13.57)V(11.77)P(10.30)K(8.26)	NA	LUMOS_LC4_SCL-IAH_ADPr_A_H2O2_R4_F1.tsv
6395	1776.73	23.9814	3	-1	0	1	PEPTKSAPAPK	M	K	sp|P58876|H2B1D_HUMAN Histone H2B type 1-D OS=Homo sapiens OX=9606 GN=H2BC5 PE=1 SV=2	10	40	1121.61	655.123	2	1	NA	16.096	14.964	0.00159884	PEPTksAPAPK	2.64622	16.0967	12.5609	3.53577	P(5.03)E(8.39)P(8.39)T(11.00)K(16.10)S(16.10)A(12.56)P(12.56)A(10.80)P(10.80)K(8.81)	NA	LUMOS_LC4_SCL-IAH_ADPr_A_H2O2_R4_F2.tsv
9211	1802.79	34.2537	3	-1	0	1	PEPVKSAPVPK	M	K	sp|Q99879|H2B1M_HUMAN Histone H2B type 1-M OS=Homo sapiens OX=9606 GN=H2BC14 PE=1 SV=3	9	40	1147.66	655.126	2	1	NA	13.373	12.587	0.00147129	PEPVksAPVPK	4.28198	13.3739	10.0812	3.29274	P(6.35)E(6.35)P(7.82)V(9.36)K(13.37)S(13.37)A(10.08)P(10.08)V(8.48)P(7.16)K(5.16)	NA	LUMOS_LC4_SCL-IAH_ADPr_A_H2O2_R4_F2.tsv
9173	1862.71	35.0718	3	-1	0	1	CAASAAEESGAGK	K	K	sp|Q15464|SHB_HUMAN SH2 domain-containing adapter protein B OS=Homo sapiens OX=9606 GN=SHB PE=1 SV=2	10	48	1207.51	655.193	2	0	1C(57.021465)	18.838	18.157	1.2013e-05	CAASAAEesgaGK	7.29135	18.8386	16.6833	2.15533	C(6.77)A(6.77)A(6.77)S(6.77)A(10.09)A(13.47)E(16.68)E(18.84)S(18.84)G(18.84)A(18.84)G(16.26)K(16.26)	NA	LUMOS_LC4_SCL-IAH_ADPr_C_C_R2_F0.tsv
9278	1862.71	35.0809	3	-1	0	1	CAASAAEESGAGK	K	K	sp|Q15464|SHB_HUMAN SH2 domain-containing adapter protein B OS=Homo sapiens OX=9606 GN=SHB PE=1 SV=2	10	48	1207.51	655.192	2	0	1C(57.021465)	18.957	18.154	8.14376e-06	CAASAAEesgaGK	7.14419	18.9572	16.9566	2.00069	C(6.78)A(6.78)A(6.78)S(6.78)A(11.00)A(13.87)E(16.96)E(18.96)S(18.96)G(18.96)A(18.96)G(16.28)K(16.28)	NA	LUMOS_LC4_SCL-IAH_ADPr_C_C_R3_F0.tsv
14514	3091.43	56.3083	5	-1	0	1	RGFAFVTFDDHDSVDKIVIQK	K	Y	sp|A0A2R8Y4L2|RA1L3_HUMAN Heterogeneous nuclear ribonucleoprotein A1-like 3 OS=Homo sapiens OX=9606 GN=HNRNPA1L3 PE=1 SV=2	14	80	2436.24	655.182	2	2	NA	27.021	21.781	7.49741e-06	RGFAFVTFDDHDSVDkiviqk	26.1761	27.0215	24.2995	2.72209	R(0.00)G(0.00)F(0.00)A(1.16)F(2.80)V(4.04)T(5.56)F(7.46)D(9.44)D(11.53)H(13.71)D(16.03)S(21.78)V(21.78)D(24.30)K(27.02)I(27.02)V(27.02)I(27.02)Q(27.02)K(27.02)	sp|P09651|ROA1_HUMAN Heterogeneous nuclear ribonucleoprotein A1 OS=Homo sapiens OX=9606 GN=HNRNPA1 PE=1 SV=5@@sp|Q32P51|RA1L2_HUMAN Heterogeneous nuclear ribonucleoprotein A1-like 2 OS=Homo sapiens OX=9606 GN=HNRNPA1L2 PE=1 SV=2	LUMOS_LC4_SCL-IAH_ADPr_C_C_R3_F4.tsv
9214	1862.71	35.0591	3	-1	0	1	CAASAAEESGAGK	K	K	sp|Q15464|SHB_HUMAN SH2 domain-containing adapter protein B OS=Homo sapiens OX=9606 GN=SHB PE=1 SV=2	10	48	1207.51	655.193	2	0	1C(57.021465)	19.182	18.795	1.91328e-05	CAASAAEesgaGK	7.4149	19.1821	16.6785	2.50361	C(6.82)A(6.82)A(6.82)S(6.82)A(11.23)A(14.13)E(15.80)E(19.18)S(19.18)G(19.18)A(19.18)G(16.68)K(16.68)	NA	LUMOS_LC4_SCL-IAH_ADPr_C_C_R4_F0.tsv
9352	1862.71	35.117	3	-1	0	1	CAASAAEESGAGK	K	K	sp|Q15464|SHB_HUMAN SH2 domain-containing adapter protein B OS=Homo sapiens OX=9606 GN=SHB PE=1 SV=2	9	48	1207.51	655.195	2	0	1C(57.021465)	17.54	16.842	0.000196433	CAASAAEesgaGK	7.45979	17.5406	15.8345	1.70602	C(6.77)A(6.77)A(6.77)S(6.77)A(11.21)A(14.25)E(15.83)E(17.54)S(17.54)G(17.54)A(17.54)G(15.06)K(15.06)	NA	LUMOS_LC4_SCL-IAH_ADPr_C_H2O2_R1_F0.tsv
9225	1862.71	35.1127	3	-1	0	1	CAASAAEESGAGK	K	K	sp|Q15464|SHB_HUMAN SH2 domain-containing adapter protein B OS=Homo sapiens OX=9606 GN=SHB PE=1 SV=2	10	48	1207.51	655.193	2	0	1C(57.021465)	19.067	18.306	2.07823e-05	CAASAAEesgaGK	7.27386	19.0673	17.1601	1.90721	C(6.80)A(6.80)A(6.80)S(6.80)A(11.10)A(14.04)E(17.16)E(19.07)S(19.07)G(19.07)A(19.07)G(16.48)K(16.48)	NA	LUMOS_LC4_SCL-IAH_ADPr_C_H2O2_R2_F0.tsv
9318	1862.71	35.0305	3	-1	0	1	CAASAAEESGAGK	K	K	sp|Q15464|SHB_HUMAN SH2 domain-containing adapter protein B OS=Homo sapiens OX=9606 GN=SHB PE=1 SV=2	10	48	1207.51	655.194	2	0	1C(57.021465)	19.268	16.782	2.70016e-05	CAASAAEesgaGK	7.42949	19.2686	17.3998	1.86874	C(6.81)A(6.81)A(6.81)S(6.81)A(11.37)A(14.32)E(17.40)E(19.27)S(19.27)G(19.27)A(19.27)G(16.77)K(16.77)	NA	LUMOS_LC4_SCL-IAH_ADPr_C_H2O2_R4_F0.tsv
8886	1862.71	35.0974	3	-1	0	1	CAASAAEESGAGK	K	K	sp|Q15464|SHB_HUMAN SH2 domain-containing adapter protein B OS=Homo sapiens OX=9606 GN=SHB PE=1 SV=2	9	48	1207.51	655.194	2	0	1C(57.021465)	17.507	16.649	0.000165866	CAASAAEesgaGK	7.38443	17.5078	15.7517	1.75602	C(6.80)A(6.80)A(6.80)S(6.80)A(11.32)A(14.11)E(15.75)E(17.51)S(17.51)G(17.51)A(17.51)G(14.99)K(14.99)	NA	LUMOS_LC4_SCL-IAH_ADPr_H_C_R1_F0.tsv
9005	1862.71	35.0797	3	-1	0	1	CAASAAEESGAGK	K	K	sp|Q15464|SHB_HUMAN SH2 domain-containing adapter protein B OS=Homo sapiens OX=9606 GN=SHB PE=1 SV=2	11	48	1207.51	655.194	2	0	1C(57.021465)	21.062	18.64	1.03129e-05	CAASAAEesgaGK	7.5121	21.0625	18.8557	2.20681	C(6.86)A(6.86)A(6.86)S(6.86)A(11.92)A(15.19)E(18.86)E(21.06)S(21.06)G(21.06)A(21.06)G(18.62)K(18.62)	NA	LUMOS_LC4_SCL-IAH_ADPr_H_C_R2_F0.tsv
8946	1862.71	35.0314	3	-1	0	1	CAASAAEESGAGK	K	K	sp|Q15464|SHB_HUMAN SH2 domain-containing adapter protein B OS=Homo sapiens OX=9606 GN=SHB PE=1 SV=2	11	48	1207.51	655.192	2	0	1C(57.021465)	20.656	18.721	8.66816e-06	CAASAAEesgaGK	7.10849	20.6564	18.4772	2.17918	C(6.74)A(6.74)A(6.74)S(6.74)A(11.85)A(14.93)E(18.48)E(20.66)S(20.66)G(20.66)A(20.66)G(17.96)K(17.96)	NA	LUMOS_LC4_SCL-IAH_ADPr_H_C_R3_F0.tsv
8988	1862.71	35.0561	3	-1	0	1	CAASAAEESGAGK	K	K	sp|Q15464|SHB_HUMAN SH2 domain-containing adapter protein B OS=Homo sapiens OX=9606 GN=SHB PE=1 SV=2	9	48	1207.51	655.194	2	0	1C(57.021465)	17.451	16.605	0.000143989	CAASAAEesgaGK	7.37037	17.4516	15.7366	1.71495	C(6.81)A(6.81)A(6.81)S(6.81)A(11.10)A(13.93)E(15.74)E(17.45)S(17.45)G(17.45)A(17.45)G(14.92)K(14.92)	NA	LUMOS_LC4_SCL-IAH_ADPr_H_C_R4_F0.tsv
7754	1862.71	30.1878	3	-1	0	1	CAASAAEESGAGK	K	K	sp|Q15464|SHB_HUMAN SH2 domain-containing adapter protein B OS=Homo sapiens OX=9606 GN=SHB PE=1 SV=2	8	48	1207.51	655.194	2	0	1C(57.021465)	12.68	12.073	0.000602387	CAASAAEesgaGK	3.35933	12.6801	11.1533	1.52675	C(5.78)A(5.78)A(5.78)S(5.78)A(7.20)A(9.72)E(11.15)E(12.68)S(12.68)G(12.68)A(12.68)G(8.85)K(8.85)	NA	LUMOS_LC4_SCL-IAH_ADPr_H_H2O2_R1_F0.tsv
9053	1862.71	35.0604	3	-1	0	1	CAASAAEESGAGK	K	K	sp|Q15464|SHB_HUMAN SH2 domain-containing adapter protein B OS=Homo sapiens OX=9606 GN=SHB PE=1 SV=2	11	48	1207.51	655.194	2	0	1C(57.021465)	20.935	18.432	2.30353e-06	CAASAAEesgaGK	7.41456	20.9358	18.7494	2.18645	C(6.80)A(6.80)A(6.80)S(6.80)A(10.97)A(15.19)E(18.75)E(20.94)S(20.94)G(20.94)A(20.94)G(18.43)K(18.43)	NA	LUMOS_LC4_SCL-IAH_ADPr_H_H2O2_R1_F0.tsv
7489	1825.65	29.2289	3	-1	0	1	YGWWVGEMK	R	G	sp|O75563|SKAP2_HUMAN Src kinase-associated phosphoprotein 2 OS=Homo sapiens OX=9606 GN=SKAP2 PE=1 SV=1	7	32	1170.52	655.132	2	0	8M(15.9949)	9.89	9.736	0.0966471	YGWwvgEMK	0.269062	9.89039	5.4246	4.46578	Y(2.89)G(2.89)W(5.42)W(9.89)V(9.89)G(9.89)E(4.57)M(4.57)K(4.57)	NA	LUMOS_LC4_SCL-IAH_ADPr_H_H2O2_R2_F0.tsv
9163	1862.71	35.1011	3	-1	0	1	CAASAAEESGAGK	K	K	sp|Q15464|SHB_HUMAN SH2 domain-containing adapter protein B OS=Homo sapiens OX=9606 GN=SHB PE=1 SV=2	10	48	1207.51	655.194	2	0	1C(57.021465)	19.147	16.591	2.08638e-05	CAASAAEesgaGK	7.32325	19.1473	17.2437	1.90358	C(6.77)A(6.77)A(6.77)S(6.77)A(11.22)A(14.19)E(17.24)E(19.15)S(19.15)G(19.15)A(19.15)G(16.59)K(16.59)	NA	LUMOS_LC4_SCL-IAH_ADPr_H_H2O2_R3_F0.tsv
1449	1483.52	6.19309	3	-1	0	1	GHVSHGHGR	R	I	sp|P46776|RL27A_HUMAN Large ribosomal subunit protein uL15 OS=Homo sapiens OX=9606 GN=RPL27A PE=1 SV=2	13	32	942.453	541.069	2	0	NA	21.432	13.579	1.37e-13	GHVsHGHGR	7.52526	21.4324	16.8475	4.58486	G(10.49)H(12.27)V(15.66)S(21.43)H(16.85)G(13.20)H(11.19)G(9.62)R(7.37)	NA	LUMOS_LC4_SCL-IAH_ADPr_A_C_R1_F0.tsv
1453	1519.63	6.20798	3	-1	0	1	HSSAPPKKK	R	R	sp|Q9Y5B9|SP16H_HUMAN FACT complex subunit SPT16 OS=Homo sapiens OX=9606 GN=SUPT16H PE=1 SV=1	8	32	978.561	541.07	2	2	NA	11.785	0	0.026838	HSsAPPKKK	2.70257	11.7856	10.1701	1.61552	H(8.95)S(10.17)S(11.79)A(8.16)P(8.16)P(8.16)K(5.11)K(4.06)K(1.85)	NA	LUMOS_LC4_SCL-IAH_ADPr_A_C_R1_F0.tsv
1458	1871.68	6.22506	3	-1	0	1	ESQQHSKSSADK	K	I	sp|P35251|RFC1_HUMAN Replication factor C subunit 1 OS=Homo sapiens OX=9606 GN=RFC1 PE=1 SV=4	20	44	1330.61	541.072	2	1	NA	38.203	20.387	1e-15	ESQQHSksSADK	11.4928	38.2039	33.3689	4.83509	E(11.39)S(15.95)Q(17.98)Q(22.29)H(26.49)S(33.36)K(38.20)S(38.20)S(33.37)A(28.94)D(22.50)K(20.58)	NA	LUMOS_LC4_SCL-IAH_ADPr_A_C_R1_F0.tsv
1475	1596.59	6.28791	3	-1	0	1	SHRSERER	R	R	sp|P08621|RU17_HUMAN U1 small nuclear ribonucleoprotein 70 kDa OS=Homo sapiens OX=9606 GN=SNRNP70 PE=1 SV=2	12	28	1055.52	541.07	2	2	NA	20.273	20.219	3.18e-06	SHRsERER	7.52263	20.2732	18.2867	1.98654	S(11.23)H(12.75)R(18.29)S(20.27)E(16.36)R(12.52)E(10.92)R(9.05)	NA	LUMOS_LC4_SCL-IAH_ADPr_A_C_R1_F0.tsv
1499	1740.61	6.37912	3	-1	0	1	HRSGGSGGSGGER	K	R	sp|O43290|SNUT1_HUMAN U4/U6.U5 tri-snRNP-associated protein 1 OS=Homo sapiens OX=9606 GN=SART1 PE=1 SV=1	15	48	1199.54	541.071	2	1	NA	26.079	21.919	1e-15	HRsGGSGGSGGER	6.86718	26.0793	21.9198	4.15948	H(21.92)R(21.92)S(26.08)G(21.54)G(19.21)S(14.76)G(11.24)G(9.36)S(6.26)G(4.71)G(4.71)E(3.20)R(1.85)	NA	LUMOS_LC4_SCL-IAH_ADPr_A_C_R1_F0.tsv
1508	1661.65	6.41269	3	-1	0	1	KSTPSRGSSSK	K	S	sp|Q08945|SSRP1_HUMAN FACT complex subunit SSRP1 OS=Homo sapiens OX=9606 GN=SSRP1 PE=1 SV=1	15	40	1120.58	541.071	2	2	NA	26.581	20.369	3.27e-11	KSTPSRGsSSK	9.86313	26.5814	24.3205	2.26092	K(5.01)S(7.58)T(10.84)P(10.84)S(14.12)R(18.70)G(24.32)S(26.58)S(24.22)S(22.04)K(19.70)	NA	LUMOS_LC4_SCL-IAH_ADPr_A_C_R1_F0.tsv
1524	1679.69	6.46979	3	-1	0	1	LKENHQSRK	K	Q	sp|Q9BVJ6|UT14A_HUMAN U3 small nucleolar RNA-associated protein 14 homolog A OS=Homo sapiens OX=9606 GN=UTP14A PE=1 SV=1	14	32	1138.62	541.069	2	2	NA	25.323	22.996	1.01e-11	LKENHQsRK	9.20787	25.3237	21.2504	4.07326	L(7.59)K(10.66)E(13.62)N(17.30)H(18.93)Q(21.16)S(25.32)R(21.25)K(19.11)	NA	LUMOS_LC4_SCL-IAH_ADPr_A_C_R1_F0.tsv
1527	1955.75	6.48044	4	-1	0	1	TAHETDKSEGGKR	K	K	sp|P83916|CBX1_HUMAN Chromobox protein homolog 1 OS=Homo sapiens OX=9606 GN=CBX1 PE=1 SV=1	24	48	1414.68	541.071	2	2	NA	49.418	23.283	1e-15	TAHETDKsEGGKR	18.0723	49.4181	44.4171	5.00098	T(18.61)A(20.69)H(23.22)E(27.80)T(29.82)D(36.92)K(44.42)S(49.42)E(41.61)G(34.32)G(29.84)K(25.45)R(23.24)	NA	LUMOS_LC4_SCL-IAH_ADPr_A_C_R1_F0.tsv
1532	1955.75	6.49807	3	-1	0	1	TAHETDKSEGGKR	K	K	sp|P83916|CBX1_HUMAN Chromobox protein homolog 1 OS=Homo sapiens OX=9606 GN=CBX1 PE=1 SV=1	22	48	1414.68	541.071	2	2	NA	42.735	21.69	1e-15	TAHETDKsEGGKR	19.2833	42.7358	37.8605	4.87534	T(13.47)A(15.51)H(17.83)E(23.59)T(25.58)D(30.56)K(37.86)S(42.74)E(35.14)G(32.67)G(30.30)K(25.86)R(21.69)	NA	LUMOS_LC4_SCL-IAH_ADPr_A_C_R1_F0.tsv
1533	1428.58	6.50229	3	-1	0	1	KSTAEKPK	R	V	sp|Q9Y6K1|DNM3A_HUMAN DNA (cytosine-5)-methyltransferase 3A OS=Homo sapiens OX=9606 GN=DNMT3A PE=1 SV=4	13	28	887.508	541.07	2	2	NA	22.85	18.956	1.38e-06	KsTAEKPK	10.2711	22.8501	18.9569	3.89317	K(18.96)S(22.85)T(18.49)A(12.22)E(7.48)K(4.04)P(4.04)K(1.76)	NA	LUMOS_LC4_SCL-IAH_ADPr_A_C_R1_F0.tsv
1544	1729.69	6.54403	3	-1	0	1	TKDKSQGAQAR	K	R	sp|Q9NQ55|SSF1_HUMAN Suppressor of SWI4 1 homolog OS=Homo sapiens OX=9606 GN=PPAN PE=1 SV=1	21	40	1188.62	541.068	2	2	NA	40.568	28.96	2.43e-11	TKDKsQGAQAR	16.1949	40.5685	35.759	4.80943	T(24.16)K(26.49)D(30.95)K(35.76)S(40.57)Q(35.59)G(28.53)A(23.89)Q(19.66)A(14.01)R(10.64)	NA	LUMOS_LC4_SCL-IAH_ADPr_A_C_R1_F0.tsv
1545	1441.58	6.54828	3	-1	0	1	STGGKAPRK	K	Q	sp|P68431|H31_HUMAN Histone H3.1 OS=Homo sapiens OX=9606 GN=H3C1 PE=1 SV=2	11	32	900.514	541.066	2	2	NA	17.957	13.829	1.18e-14	sTGGKAPRK	5.8308	17.9574	14.2404	3.71694	S(17.96)T(14.24)G(11.20)G(9.55)K(6.17)A(3.55)P(3.55)R(2.57)K(0.00)	sp|P84243|H33_HUMAN Histone H3.3 OS=Homo sapiens OX=9606 GN=H3-3A PE=1 SV=2@@sp|Q16695|H31T_HUMAN Histone H3.1t OS=Homo sapiens OX=9606 GN=H3-4 PE=1 SV=3@@sp|Q5TEC6|H37_HUMAN Histone H3-7 OS=Homo sapiens OX=9606 GN=H3-7 PE=1 SV=1@@sp|Q6NXT2|H3C_HUMAN Histone H3.3C OS=Homo sapiens OX=9606 GN=H3-5 PE=1 SV=3@@sp|Q71DI3|H32_HUMAN Histone H3.2 OS=Homo sapiens OX=9606 GN=H3C15 PE=1 SV=3	LUMOS_LC4_SCL-IAH_ADPr_A_C_R1_F0.tsv
1563	1590.6	6.61649	3	-1	0	1	GSDDKKSSVK	R	S	sp|O95232|LC7L3_HUMAN Luc7-like protein 3 OS=Homo sapiens OX=9606 GN=LUC7L3 PE=1 SV=2	10	36	1049.54	541.069	2	2	NA	16.752	15.812	3.28e-07	GSDDKKsSVK	5.49512	16.752	14.8574	1.89469	G(6.00)S(6.00)D(6.00)D(7.49)K(10.87)K(14.86)S(16.75)S(14.50)V(12.77)K(9.50)	NA	LUMOS_LC4_SCL-IAH_ADPr_A_C_R1_F0.tsv
1578	1531.58	6.67126	3	-1	0	1	REVSAHHR	R	T	sp|P21127|CD11B_HUMAN Cyclin-dependent kinase 11B OS=Homo sapiens OX=9606 GN=CDK11B PE=1 SV=4	11	28	990.511	541.065	2	1	NA	17.27	14.227	2.73e-05	REVsAHHR	6.00781	17.2705	13.4774	3.79304	R(6.52)E(9.68)V(13.48)S(17.27)A(13.46)H(10.13)H(10.13)R(8.22)	sp|Q9UQ88|CD11A_HUMAN Cyclin-dependent kinase 11A OS=Homo sapiens OX=9606 GN=CDK11A PE=1 SV=4	LUMOS_LC4_SCL-IAH_ADPr_A_C_R1_F0.tsv
1600	1441.6	6.75161	3	-1	0	1	KAASKAPTK	K	K	sp|P07305|H10_HUMAN Histone H1.0 OS=Homo sapiens OX=9606 GN=H1-0 PE=1 SV=3	13	32	900.539	541.065	2	2	NA	23.547	23.154	1.27e-11	KAAsKAPTK	7.76023	23.5472	19.5982	3.94901	K(11.01)A(15.98)A(19.60)S(23.55)K(19.02)A(15.48)P(15.48)T(13.64)K(11.03)	NA	LUMOS_LC4_SCL-IAH_ADPr_A_C_R1_F0.tsv
1613	1555.6	6.80063	3	-1	0	1	SYTSKKSSK	K	Q	sp|Q9Y3E1|HDGR3_HUMAN Hepatoma-derived growth factor-related protein 3 OS=Homo sapiens OX=9606 GN=HDGFL3 PE=1 SV=1	15	32	1014.53	541.069	2	2	NA	27.252	22.94	8e-11	SYTSKKsSK	10.2937	27.2525	24.9669	2.28559	S(3.95)Y(5.30)T(7.96)S(14.00)K(20.30)K(24.96)S(27.25)S(24.97)K(22.74)	NA	LUMOS_LC4_SCL-IAH_ADPr_A_C_R1_F0.tsv
1617	1626.69	6.81529	3	-1	0	1	AAGGATPKKSAK	K	K	sp|P16403|H12_HUMAN Histone H1.2 OS=Homo sapiens OX=9606 GN=H1-2 PE=1 SV=2	13	44	1085.62	541.068	2	2	NA	21.656	14.212	2.31e-09	AAGGATPKKsAK	4.02177	21.6565	19.7062	1.95029	A(3.50)A(4.65)G(7.30)G(7.30)A(8.82)T(10.63)P(11.80)K(13.96)K(17.79)S(21.66)A(19.71)K(17.64)	NA	LUMOS_LC4_SCL-IAH_ADPr_A_C_R1_F0.tsv
1618	1591.54	6.81948	3	-1	0	1	ESESRGSSGR	R	V	sp|Q53GS9|UBP39_HUMAN Ubiquitin carboxyl-terminal hydrolase 39 OS=Homo sapiens OX=9606 GN=USP39 PE=1 SV=2	17	36	1050.47	541.068	2	1	NA	31.091	24.584	1e-15	ESESRGsSGR	6.24439	31.0911	26.6753	4.41579	E(5.14)S(6.84)E(8.39)S(13.79)R(20.22)G(26.68)S(31.09)S(26.52)G(24.58)R(22.57)	NA	LUMOS_LC4_SCL-IAH_ADPr_A_C_R1_F0.tsv
1624	1526.62	6.8417	3	-1	0	1	KAASGEAKPK	K	A	sp|P10412|H14_HUMAN Histone H1.4 OS=Homo sapiens OX=9606 GN=H1-4 PE=1 SV=2	18	36	985.556	541.066	2	2	NA	34.063	23.029	1e-15	KAAsGEAKPK	10.3389	34.0637	29.3329	4.73078	K(16.98)A(22.82)A(27.28)S(34.06)G(29.33)E(22.21)A(18.15)K(13.68)P(13.68)K(11.83)	sp|P16401|H15_HUMAN Histone H1.5 OS=Homo sapiens OX=9606 GN=H1-5 PE=1 SV=3@@sp|P16403|H12_HUMAN Histone H1.2 OS=Homo sapiens OX=9606 GN=H1-2 PE=1 SV=2	LUMOS_LC4_SCL-IAH_ADPr_A_C_R1_F0.tsv
1630	1512.59	6.86468	3	-1	0	1	RKSAGGGPSR	K	A	sp|Q96T88|UHRF1_HUMAN E3 ubiquitin-protein ligase UHRF1 OS=Homo sapiens OX=9606 GN=UHRF1 PE=1 SV=1	16	36	971.526	541.064	2	2	NA	28.259	22.119	5.44e-06	RKsAGGGPSR	12.2917	28.2596	24.0075	4.25205	R(21.82)K(24.01)S(28.26)A(21.27)G(15.22)G(9.90)G(6.32)P(6.32)S(5.11)R(2.78)	NA	LUMOS_LC4_SCL-IAH_ADPr_A_C_R1_F0.tsv
1639	1441.58	6.89939	4	-1	0	1	KSTGGKAPR	R	K	sp|P68431|H31_HUMAN Histone H3.1 OS=Homo sapiens OX=9606 GN=H3C1 PE=1 SV=2	9	32	900.514	541.065	2	2	NA	13.561	12.613	0.946624	KsTGGKAPR	6.49302	13.5617	11.8445	1.71721	K(11.84)S(13.56)T(11.52)G(9.79)G(8.42)K(4.70)A(2.34)P(2.34)R(0.41)	sp|P84243|H33_HUMAN Histone H3.3 OS=Homo sapiens OX=9606 GN=H3-3A PE=1 SV=2@@sp|Q16695|H31T_HUMAN Histone H3.1t OS=Homo sapiens OX=9606 GN=H3-4 PE=1 SV=3@@sp|Q5TEC6|H37_HUMAN Histone H3-7 OS=Homo sapiens OX=9606 GN=H3-7 PE=1 SV=1@@sp|Q6NXT2|H3C_HUMAN Histone H3.3C OS=Homo sapiens OX=9606 GN=H3-5 PE=1 SV=3@@sp|Q71DI3|H32_HUMAN Histone H3.2 OS=Homo sapiens OX=9606 GN=H3C15 PE=1 SV=3	LUMOS_LC4_SCL-IAH_ADPr_A_C_R1_F0.tsv
1648	1754.7	6.93236	3	-1	0	1	ITEDHEKKSK	R	R	sp|Q9H7B2|RPF2_HUMAN Ribosome production factor 2 homolog OS=Homo sapiens OX=9606 GN=RPF2 PE=1 SV=2	14	36	1213.63	541.068	2	2	NA	25.585	23.349	6.2e-11	ITEDHEKksK	9.28835	25.5856	23.3497	2.23595	I(3.92)T(7.04)E(8.47)D(12.30)H(15.39)E(17.17)K(21.34)K(25.59)S(25.59)K(23.35)	NA	LUMOS_LC4_SCL-IAH_ADPr_A_C_R1_F0.tsv
1654	1754.7	6.95553	4	-1	0	1	ITEDHEKKSK	R	R	sp|Q9H7B2|RPF2_HUMAN Ribosome production factor 2 homolog OS=Homo sapiens OX=9606 GN=RPF2 PE=1 SV=2	22	36	1213.63	541.069	2	2	NA	46.66	36.635	1e-15	ITEDHEKKsK	13.4671	46.6606	44.0567	2.60399	I(4.57)T(9.89)E(12.00)D(16.36)H(21.79)E(27.98)K(34.70)K(39.21)S(46.66)K(44.06)	NA	LUMOS_LC4_SCL-IAH_ADPr_A_C_R1_F0.tsv
1688	1533.56	7.07828	3	-1	0	1	STPSRGSSSK	K	S	sp|Q08945|SSRP1_HUMAN FACT complex subunit SSRP1 OS=Homo sapiens OX=9606 GN=SSRP1 PE=1 SV=1	12	36	992.489	541.068	2	1	NA	20.907	18.457	5.06e-09	STPSRGsSSK	8.63581	20.9079	18.8046	2.10333	S(11.07)T(9.39)P(13.48)S(13.48)R(13.59)G(18.80)S(20.91)S(18.69)S(16.57)K(12.84)	NA	LUMOS_LC4_SCL-IAH_ADPr_A_C_R1_F0.tsv
1700	1270.48	7.122	3	-1	0	1	KPATSAR	K	K	sp|Q5SSJ5|HP1B3_HUMAN Heterochromatin protein 1-binding protein 3 OS=Homo sapiens OX=9606 GN=HP1BP3 PE=1 SV=1	10	24	729.413	541.066	2	1	NA	18.259	18.073	7.63e-05	KPATsAR	5.62255	18.2597	16.4212	1.83854	K(4.83)P(4.83)A(9.13)T(13.20)S(18.26)A(16.42)R(14.41)	NA	LUMOS_LC4_SCL-IAH_ADPr_A_C_R1_F0.tsv
1701	1650.6	7.12606	3	-1	0	1	TEKKSSGMDK	K	E	sp|Q9UQR1|ZN148_HUMAN Zinc finger protein 148 OS=Homo sapiens OX=9606 GN=ZNF148 PE=1 SV=2	7	36	1109.54	541.066	2	2	NA	12.415	0	1.09e-05	TEKksSGMDK	4.52752	12.4153	10.6095	1.80585	T(9.08)E(9.08)K(10.58)K(12.42)S(12.42)S(10.61)G(7.67)M(6.18)D(6.18)K(4.74)	NA	LUMOS_LC4_SCL-IAH_ADPr_A_C_R1_F0.tsv
1711	1624.62	7.16368	3	-1	0	1	KQSKYESSK	R	E	sp|P35251|RFC1_HUMAN Replication factor C subunit 1 OS=Homo sapiens OX=9606 GN=RFC1 PE=1 SV=4	12	32	1083.56	541.069	2	2	NA	21.448	15.848	2.37e-08	KQsKYESSK	5.64826	21.4484	17.8168	3.63158	K(14.61)Q(17.82)S(21.45)K(17.14)Y(13.01)E(10.69)S(8.65)S(6.82)K(4.53)	NA	LUMOS_LC4_SCL-IAH_ADPr_A_C_R1_F0.tsv
1726	1357.49	7.21779	3	-1	0	1	FHGKGSGK	R	M	sp|O43290|SNUT1_HUMAN U4/U6.U5 tri-snRNP-associated protein 1 OS=Homo sapiens OX=9606 GN=SART1 PE=1 SV=1	14	28	816.424	541.066	2	1	NA	24.725	22.831	9.47e-12	FHGKGsGK	6.53749	24.7252	22.8311	1.89407	F(3.62)H(6.12)G(9.56)K(14.75)G(20.48)S(24.73)G(22.83)K(20.82)	NA	LUMOS_LC4_SCL-IAH_ADPr_A_C_R1_F0.tsv
1753	1475.53	7.31681	3	-1	0	1	THYKSGSR	K	Y	sp|O75494|SRS10_HUMAN Serine/arginine-rich splicing factor 10 OS=Homo sapiens OX=9606 GN=SRSF10 PE=1 SV=1	13	28	934.462	541.069	2	1	NA	22.548	18.605	1.72e-08	THYKsGSR	6.34133	22.5483	20.5003	2.04807	T(4.95)H(6.33)Y(12.88)K(18.49)S(22.55)G(20.50)S(18.56)R(16.51)	NA	LUMOS_LC4_SCL-IAH_ADPr_A_C_R1_F0.tsv
1787	1443.54	7.43898	3	-1	0	1	TRSGGAAQR	R	S	sp|Q96FF9|CDCA5_HUMAN Sororin OS=Homo sapiens OX=9606 GN=CDCA5 PE=1 SV=1	14	32	902.468	541.068	2	1	NA	24.953	22.873	1.09e-07	TRsGGAAQR	9.82197	24.953	20.8428	4.11023	T(18.59)R(20.84)S(24.95)G(18.82)G(13.81)A(10.42)A(8.89)Q(7.55)R(5.46)	NA	LUMOS_LC4_SCL-IAH_ADPr_A_C_R1_F0.tsv
1861	1670.72	7.71043	3	-1	0	1	ATGAATPKKSAK	K	K	sp|P10412|H14_HUMAN Histone H1.4 OS=Homo sapiens OX=9606 GN=H1-4 PE=1 SV=2	13	44	1129.65	541.071	2	2	NA	21.35	17.108	3.8e-10	ATGAATPKKsAK	4.07497	21.3509	17.5008	3.85005	A(3.69)T(3.69)G(6.98)A(8.80)A(8.80)T(10.56)P(10.56)K(13.88)K(17.50)S(21.35)A(17.19)K(15.08)	NA	LUMOS_LC4_SCL-IAH_ADPr_A_C_R1_F0.tsv
1862	1784.69	7.71446	3	-1	0	1	AGDEKPEKSQR	K	A	sp|Q8WW12|PCNP_HUMAN PEST proteolytic signal-containing nuclear protein OS=Homo sapiens OX=9606 GN=PCNP PE=1 SV=2	14	40	1243.62	541.071	2	2	NA	24.355	19.138	6.44e-13	AGDEKPEKsQR	6.38007	24.3554	24.3428	0.012611	A(7.44)G(7.44)D(8.78)E(10.51)K(15.83)P(15.66)E(19.74)K(24.34)S(24.36)Q(22.49)R(20.59)	NA	LUMOS_LC4_SCL-IAH_ADPr_A_C_R1_F0.tsv
1885	1398.53	7.79977	3	-1	0	1	AASGEAKPK	K	A	sp|P10412|H14_HUMAN Histone H1.4 OS=Homo sapiens OX=9606 GN=H1-4 PE=1 SV=2	16	32	857.461	541.067	2	1	NA	30.431	30.023	8.32e-06	AAsGEAKPK	16.5107	30.4314	27.9919	2.43953	A(25.59)A(27.99)S(30.43)G(23.63)E(16.98)A(10.96)K(4.93)P(3.67)K(2.49)	sp|P16401|H15_HUMAN Histone H1.5 OS=Homo sapiens OX=9606 GN=H1-5 PE=1 SV=3@@sp|P16403|H12_HUMAN Histone H1.2 OS=Homo sapiens OX=9606 GN=H1-2 PE=1 SV=2	LUMOS_LC4_SCL-IAH_ADPr_A_C_R1_F0.tsv
1886	1340.46	7.80393	3	-1	0	1	ASVHSSGR	K	G	sp|Q9Y5B9|SP16H_HUMAN FACT complex subunit SPT16 OS=Homo sapiens OX=9606 GN=SUPT16H PE=1 SV=1	13	28	799.394	541.068	2	0	NA	22.549	22.508	3.67e-10	ASVHSsGR	3.62934	22.5499	20.8921	1.65778	A(4.91)S(5.85)V(6.91)H(10.71)S(16.58)S(22.55)G(20.89)R(17.67)	NA	LUMOS_LC4_SCL-IAH_ADPr_A_C_R1_F0.tsv
1887	1528.59	7.80797	3	-1	0	1	GKSFRHEK	K	T	sp|Q14978|NOLC1_HUMAN Nucleolar and coiled-body phosphoprotein 1 OS=Homo sapiens OX=9606 GN=NOLC1 PE=1 SV=2	14	28	987.525	541.069	2	2	NA	25.877	20.139	1.16e-08	GKsFRHEK	10.0081	25.8771	23.8829	1.99418	G(19.28)K(21.45)S(25.88)F(23.88)R(17.60)H(12.04)E(8.77)K(5.94)	NA	LUMOS_LC4_SCL-IAH_ADPr_A_C_R1_F0.tsv
1893	1528.59	7.83085	3	-1	0	1	GKSFRHEK	K	T	sp|Q14978|NOLC1_HUMAN Nucleolar and coiled-body phosphoprotein 1 OS=Homo sapiens OX=9606 GN=NOLC1 PE=1 SV=2	11	28	987.525	541.069	2	2	NA	19.349	17.027	7.5e-08	GKsFRHEK	6.35519	19.3496	17.4377	1.91188	G(15.60)K(17.44)S(19.35)F(15.45)R(11.76)H(8.65)E(5.95)K(2.99)	NA	LUMOS_LC4_SCL-IAH_ADPr_A_C_R1_F0.tsv
1999	1522.54	8.22614	3	-1	0	1	HGRDTSGPR	R	K	sp|Q9NWH9|SLTM_HUMAN SAFB-like transcription modulator OS=Homo sapiens OX=9606 GN=SLTM PE=1 SV=2	8	32	981.474	541.069	2	1	NA	11.375	9.575	0.0339821	HGRDTsGPR	4.02885	11.3755	9.6095	1.76604	H(2.15)G(2.15)R(3.06)D(6.39)T(9.61)S(11.38)G(9.59)P(9.59)R(8.00)	NA	LUMOS_LC4_SCL-IAH_ADPr_A_C_R1_F0.tsv
2000	1522.54	8.23018	3	-1	0	1	HGRDTSGPR	R	K	sp|Q9NWH9|SLTM_HUMAN SAFB-like transcription modulator OS=Homo sapiens OX=9606 GN=SLTM PE=1 SV=2	8	32	981.474	541.069	2	1	NA	12.108	10.213	0.00365655	HGRDTsGPR	4.42358	12.1083	10.3156	1.79275	H(2.67)G(2.67)R(3.72)D(7.24)T(10.32)S(12.11)G(10.25)P(10.25)R(8.70)	NA	LUMOS_LC4_SCL-IAH_ADPr_A_C_R1_F0.tsv
2005	1522.54	8.24892	3	-1	0	1	HGRDTSGPR	R	K	sp|Q9NWH9|SLTM_HUMAN SAFB-like transcription modulator OS=Homo sapiens OX=9606 GN=SLTM PE=1 SV=2	7	32	981.474	541.069	2	1	NA	10.632	10.132	0.0521195	HGRDTsGPR	4.41207	10.6321	8.9019	1.73022	H(2.58)G(2.58)R(2.58)D(6.02)T(8.90)S(10.63)G(8.77)P(8.77)R(7.25)	NA	LUMOS_LC4_SCL-IAH_ADPr_A_C_R1_F0.tsv
2050	1513.63	8.41574	3	-1	0	1	SSKKAEPVK	K	V	sp|Q15054|DPOD3_HUMAN DNA polymerase delta subunit 3 OS=Homo sapiens OX=9606 GN=POLD3 PE=1 SV=2	13	32	972.56	541.066	2	2	NA	22.132	17.974	2.35e-07	sSKKAEPVK	9.62182	22.1323	20.2033	1.92897	S(22.13)S(20.20)K(15.97)K(9.85)A(6.89)E(3.73)P(3.73)V(2.83)K(0.67)	NA	LUMOS_LC4_SCL-IAH_ADPr_A_C_R1_F0.tsv
2108	1809.71	8.6266	3	-1	0	1	AHDEAVRSEKK	K	A	sp|O00541|PESC_HUMAN Pescadillo homolog OS=Homo sapiens OX=9606 GN=PES1 PE=1 SV=1	14	40	1268.65	541.068	2	2	NA	24.583	18.395	1e-15	AHDEAVRsEKK	9.72134	24.583	20.3772	4.2058	A(8.52)H(8.52)D(8.52)E(11.29)A(14.46)V(14.46)R(20.38)S(24.58)E(20.31)K(16.15)K(14.18)	NA	LUMOS_LC4_SCL-IAH_ADPr_A_C_R1_F0.tsv
2113	1809.72	8.64549	4	-1	0	1	AHDEAVRSEKK	K	A	sp|O00541|PESC_HUMAN Pescadillo homolog OS=Homo sapiens OX=9606 GN=PES1 PE=1 SV=1	12	40	1268.65	541.068	2	2	NA	21.318	19.369	3.42e-10	AHDEAVrsEKK	7.24089	21.3184	17.5477	3.77066	A(8.21)H(8.21)D(12.14)E(13.90)A(17.54)V(17.54)R(21.32)S(21.32)E(17.55)K(13.54)K(11.71)	NA	LUMOS_LC4_SCL-IAH_ADPr_A_C_R1_F0.tsv
2117	1809.72	8.65972	4	-1	0	1	AHDEAVRSEKK	K	A	sp|O00541|PESC_HUMAN Pescadillo homolog OS=Homo sapiens OX=9606 GN=PES1 PE=1 SV=1	13	40	1268.65	541.068	2	2	NA	24.913	19.982	1.44e-08	AHDEAVRsEKK	8.66476	24.9134	23.2591	1.65429	A(6.59)H(6.59)D(12.96)E(16.17)A(19.60)V(19.60)R(23.26)S(24.91)E(22.60)K(19.98)K(17.84)	NA	LUMOS_LC4_SCL-IAH_ADPr_A_C_R1_F0.tsv
2121	1809.72	8.67446	4	-1	0	1	AHDEAVRSEKK	K	A	sp|O00541|PESC_HUMAN Pescadillo homolog OS=Homo sapiens OX=9606 GN=PES1 PE=1 SV=1	13	40	1268.65	541.068	2	2	NA	24.902	19.189	2.24e-10	AHDEAVRsEKK	10.5644	24.9027	22.6321	2.27065	A(8.24)H(8.24)D(12.32)E(15.59)A(19.08)V(19.08)R(21.13)S(24.90)E(22.63)K(18.50)K(16.32)	NA	LUMOS_LC4_SCL-IAH_ADPr_A_C_R1_F0.tsv
2173	1640.66	8.87734	3	-1	0	1	KEPEPKGSTK	R	K	sp|P39748|FEN1_HUMAN Flap endonuclease 1 OS=Homo sapiens OX=9606 GN=FEN1 PE=1 SV=1	13	36	1099.59	541.069	2	2	NA	22.462	16.453	8.9e-09	KEPEPKGsTK	9.74223	22.4627	20.2457	2.217	K(3.73)E(7.02)P(8.46)E(11.65)P(11.65)K(14.95)G(18.56)S(22.46)T(20.25)K(17.80)	NA	LUMOS_LC4_SCL-IAH_ADPr_A_C_R1_F0.tsv
2200	1675.63	8.97824	3	-1	0	1	ERNSSGMARK	K	A	sp|P35659|DEK_HUMAN Protein DEK OS=Homo sapiens OX=9606 GN=DEK PE=1 SV=1	17	36	1134.56	541.069	2	2	NA	30.908	25.971	1e-15	ERNsSGMARK	11.6764	30.9089	28.6287	2.28024	E(17.33)R(19.79)N(26.41)S(30.91)S(28.63)G(24.38)M(20.29)A(16.38)R(12.92)K(10.96)	NA	LUMOS_LC4_SCL-IAH_ADPr_A_C_R1_F0.tsv
2201	1675.63	8.98234	3	-1	0	1	ERNSSGMARK	K	A	sp|P35659|DEK_HUMAN Protein DEK OS=Homo sapiens OX=9606 GN=DEK PE=1 SV=1	18	36	1134.56	541.069	2	2	NA	33.341	24.422	1e-15	ERNsSGMARK	11.9685	33.3418	33.2633	0.078571	E(17.55)R(19.88)N(26.48)S(33.34)S(33.26)G(28.73)M(24.42)A(20.22)R(16.43)K(14.51)	NA	LUMOS_LC4_SCL-IAH_ADPr_A_C_R1_F0.tsv
2205	1675.63	8.99742	3	-1	0	1	ERNSSGMARK	K	A	sp|P35659|DEK_HUMAN Protein DEK OS=Homo sapiens OX=9606 GN=DEK PE=1 SV=1	19	36	1134.56	541.069	2	2	NA	36.007	28.423	5.22e-11	ERNsSGMARK	13.7803	36.0071	33.5086	2.4985	E(19.64)R(24.34)N(31.33)S(36.01)S(33.51)G(29.04)M(24.74)A(20.55)R(16.68)K(14.59)	NA	LUMOS_LC4_SCL-IAH_ADPr_A_C_R1_F0.tsv
2209	1675.63	9.01245	3	-1	0	1	ERNSSGMARK	K	A	sp|P35659|DEK_HUMAN Protein DEK OS=Homo sapiens OX=9606 GN=DEK PE=1 SV=1	19	36	1134.56	541.069	2	2	NA	36.006	26.931	1e-15	ERNsSGMARK	12.1806	36.0063	35.9584	0.047947	E(17.76)R(22.19)N(28.95)S(36.01)S(35.96)G(31.39)M(26.93)A(22.69)R(18.70)K(16.77)	NA	LUMOS_LC4_SCL-IAH_ADPr_A_C_R1_F0.tsv
2214	1675.63	9.03155	3	-1	0	1	ERNSSGMARK	K	A	sp|P35659|DEK_HUMAN Protein DEK OS=Homo sapiens OX=9606 GN=DEK PE=1 SV=1	18	36	1134.56	541.069	2	2	NA	33.522	26.197	1e-15	ERNSsGMARK	12.1238	33.5227	33.5053	0.01741	E(17.77)R(20.11)N(26.62)S(33.51)S(33.52)G(29.05)M(24.70)A(20.52)R(16.64)K(14.70)	NA	LUMOS_LC4_SCL-IAH_ADPr_A_C_R1_F0.tsv
2219	1675.63	9.05061	3	-1	0	1	ERNSSGMARK	K	A	sp|P35659|DEK_HUMAN Protein DEK OS=Homo sapiens OX=9606 GN=DEK PE=1 SV=1	19	36	1134.56	541.069	2	2	NA	35.876	26.857	1e-15	ERNSsGMARK	11.9715	35.8768	35.8263	0.050491	E(17.62)R(22.00)N(28.74)S(35.83)S(35.88)G(31.31)M(26.86)A(22.58)R(18.56)K(16.62)	NA	LUMOS_LC4_SCL-IAH_ADPr_A_C_R1_F0.tsv
2223	1675.63	9.0656	3	-1	0	1	ERNSSGMARK	K	A	sp|P35659|DEK_HUMAN Protein DEK OS=Homo sapiens OX=9606 GN=DEK PE=1 SV=1	19	36	1134.56	541.069	2	2	NA	35.827	26.79	1e-15	ERNSsGMARK	11.9511	35.8278	35.7101	0.11763	E(17.51)R(21.87)N(28.60)S(35.71)S(35.83)G(31.26)M(26.79)A(22.50)R(18.51)K(16.61)	NA	LUMOS_LC4_SCL-IAH_ADPr_A_C_R1_F0.tsv
2229	1715.66	9.08868	3	-1	0	1	KKSEAPSGESR	K	K	sp|B5ME19|EIFCL_HUMAN Eukaryotic translation initiation factor 3 subunit C-like protein OS=Homo sapiens OX=9606 GN=EIF3CL PE=1 SV=1	14	40	1174.59	541.071	2	2	NA	24.706	22.8	5.51e-08	KkSEAPSGESR	8.89745	24.7067	24.7049	0.001835	K(22.80)K(24.71)S(24.70)E(20.35)A(13.82)P(13.82)S(10.44)G(8.70)E(6.78)S(3.97)R(2.00)	sp|Q99613|EIF3C_HUMAN Eukaryotic translation initiation factor 3 subunit C OS=Homo sapiens OX=9606 GN=EIF3C PE=1 SV=1	LUMOS_LC4_SCL-IAH_ADPr_A_C_R1_F0.tsv
2230	1675.63	9.09274	3	-1	0	1	ERNSSGMARK	K	A	sp|P35659|DEK_HUMAN Protein DEK OS=Homo sapiens OX=9606 GN=DEK PE=1 SV=1	18	36	1134.56	541.069	2	2	NA	33.425	24.556	1e-15	ERNSsGMARK	10.3244	33.425	28.9336	4.49142	E(14.07)R(16.26)N(22.29)S(28.85)S(33.43)G(28.93)M(24.56)A(20.40)R(16.52)K(14.60)	NA	LUMOS_LC4_SCL-IAH_ADPr_A_C_R1_F0.tsv
2233	1675.63	9.10374	3	-1	0	1	ERNSSGMARK	K	A	sp|P35659|DEK_HUMAN Protein DEK OS=Homo sapiens OX=9606 GN=DEK PE=1 SV=1	18	36	1134.56	541.069	2	2	NA	33.455	24.608	1e-15	ERNSsGMARK	10.2169	33.4553	28.9788	4.47649	E(13.97)R(16.24)N(22.25)S(28.84)S(33.46)G(28.98)M(24.61)A(20.46)R(16.60)K(14.68)	NA	LUMOS_LC4_SCL-IAH_ADPr_A_C_R1_F0.tsv
2256	1544.58	9.19005	3	-1	0	1	QRVSGNTSR	R	R	sp|P07910|HNRPC_HUMAN Heterogeneous nuclear ribonucleoproteins C1/C2 OS=Homo sapiens OX=9606 GN=HNRNPC PE=1 SV=4	12	32	1003.52	541.068	2	1	NA	20.864	15.597	0.051989	QRVsGNTSR	4.45048	20.8641	17.1485	3.71558	Q(8.50)R(10.33)V(15.40)S(20.86)G(17.15)N(15.24)T(13.55)S(12.05)R(10.71)	NA	LUMOS_LC4_SCL-IAH_ADPr_A_C_R1_F0.tsv
2272	1625.69	9.25032	3	-1	0	1	SPSQKKPVSK	K	K	sp|O75367|H2AY_HUMAN Core histone macro-H2A.1 OS=Homo sapiens OX=9606 GN=MACROH2A1 PE=1 SV=5	14	36	1084.62	541.069	2	2	NA	24.378	18.705	3.23e-09	SPSQKKPVsK	11.8482	24.3788	22.214	2.16472	S(2.79)P(2.79)S(5.80)Q(9.63)K(12.89)K(18.30)P(18.30)V(22.21)S(24.38)K(21.84)	NA	LUMOS_LC4_SCL-IAH_ADPr_A_C_R1_F0.tsv
2282	1486.63	9.28779	3	-1	0	1	GKSGAALSKK	R	S	sp|P09874|PARP1_HUMAN Poly [ADP-ribose] polymerase 1 OS=Homo sapiens OX=9606 GN=PARP1 PE=1 SV=4	20	36	945.561	541.068	2	2	NA	39.606	32.505	2.06e-11	GKSGAALsKK	14.8676	39.6064	34.8236	4.78273	G(6.49)K(8.02)S(12.49)G(18.02)A(22.51)A(29.41)L(34.82)S(39.61)K(32.51)K(30.13)	NA	LUMOS_LC4_SCL-IAH_ADPr_A_C_R1_F0.tsv
2302	1945.71	9.36127	3	-1	0	1	SSSEYTHHKSSR	R	D	sp|O14646|CHD1_HUMAN Chromodomain-helicase-DNA-binding protein 1 OS=Homo sapiens OX=9606 GN=CHD1 PE=1 SV=2	13	44	1404.64	541.068	2	1	NA	20.621	18.57	1.47e-07	SSSEYTHHKsSR	7.62663	20.6212	18.5954	2.0259	S(2.22)S(2.22)S(4.55)E(6.06)Y(7.57)T(9.05)H(10.73)H(14.65)K(18.60)S(20.62)S(18.57)R(14.76)	NA	LUMOS_LC4_SCL-IAH_ADPr_A_C_R1_F0.tsv
2304	1945.71	9.36945	4	-1	0	1	SSSEYTHHKSSR	R	D	sp|O14646|CHD1_HUMAN Chromodomain-helicase-DNA-binding protein 1 OS=Homo sapiens OX=9606 GN=CHD1 PE=1 SV=2	19	44	1404.64	541.067	2	1	NA	36.52	34.046	1e-15	SSSEYTHHKsSR	14.8363	36.5203	34.0465	2.47382	S(5.19)S(6.62)S(11.67)E(13.34)Y(16.81)T(18.86)H(22.97)H(27.41)K(31.92)S(36.52)S(34.05)R(29.26)	NA	LUMOS_LC4_SCL-IAH_ADPr_A_C_R1_F0.tsv
2311	1945.71	9.39499	4	-1	0	1	SSSEYTHHKSSR	R	D	sp|O14646|CHD1_HUMAN Chromodomain-helicase-DNA-binding protein 1 OS=Homo sapiens OX=9606 GN=CHD1 PE=1 SV=2	16	44	1404.64	541.067	2	1	NA	29.515	27.261	7.73e-13	SSSEYTHHKsSR	10.605	29.5155	27.2618	2.25377	S(4.95)S(4.95)S(9.65)E(11.51)Y(13.15)T(14.93)H(18.67)H(21.14)K(25.23)S(29.52)S(27.26)R(22.94)	NA	LUMOS_LC4_SCL-IAH_ADPr_A_C_R1_F0.tsv
2317	1945.71	9.41454	4	-1	0	1	SSSEYTHHKSSR	R	D	sp|O14646|CHD1_HUMAN Chromodomain-helicase-DNA-binding protein 1 OS=Homo sapiens OX=9606 GN=CHD1 PE=1 SV=2	17	44	1404.64	541.067	2	1	NA	31.717	31.674	1.06e-12	SSSEYTHHKsSR	10.5818	31.7179	29.4456	2.2723	S(5.26)S(5.26)S(10.04)E(11.68)Y(13.29)T(16.74)H(20.68)H(23.06)K(27.31)S(31.72)S(29.45)R(25.03)	NA	LUMOS_LC4_SCL-IAH_ADPr_A_C_R1_F0.tsv
2405	1728.72	9.73379	3	-1	0	1	KTPTSSGKPSAK	R	K	sp|Q02880|TOP2B_HUMAN DNA topoisomerase 2-beta OS=Homo sapiens OX=9606 GN=TOP2B PE=1 SV=3	11	44	1187.65	541.07	2	2	NA	17.833	15.844	0.0004	KTPTsSGKPSAK	8.44297	17.8336	16.0892	1.74442	K(10.44)T(13.80)P(13.80)T(13.80)S(17.83)S(16.09)G(16.09)K(12.21)P(12.21)S(12.21)A(9.04)K(7.28)	NA	LUMOS_LC4_SCL-IAH_ADPr_A_C_R1_F0.tsv
2409	1731.7	9.74859	3	-1	0	1	SSRKETPSATK	K	Q	sp|P52701|MSH6_HUMAN DNA mismatch repair protein Msh6 OS=Homo sapiens OX=9606 GN=MSH6 PE=1 SV=2	14	40	1190.63	541.071	2	2	NA	23.884	20.215	2.91e-11	ssRKETPSATK	10.7222	23.885	19.8423	4.04269	S(23.88)S(23.88)R(19.84)K(15.51)E(13.66)T(11.42)P(11.42)S(9.74)A(6.56)T(3.87)K(1.32)	NA	LUMOS_LC4_SCL-IAH_ADPr_A_C_R1_F0.tsv
2410	1643.68	9.75263	3	-1	0	1	RKVSSAEGAAK	K	E	sp|P05114|HMGN1_HUMAN Non-histone chromosomal protein HMG-14 OS=Homo sapiens OX=9606 GN=HMGN1 PE=1 SV=3	17	40	1102.61	541.069	2	2	NA	31.771	25.247	6.69e-10	RKVsSAEGAAK	13.3595	31.772	29.6585	2.1135	R(25.25)K(27.44)V(29.66)S(31.77)S(25.96)A(21.75)E(19.88)G(13.76)A(10.06)A(7.21)K(3.59)	NA	LUMOS_LC4_SCL-IAH_ADPr_A_C_R1_F0.tsv
2460	1825.68	9.93416	3	-1	0	1	TSETNHTSRPR	K	L	sp|Q8N488|RYBP_HUMAN RING1 and YY1-binding protein OS=Homo sapiens OX=9606 GN=RYBP PE=1 SV=2	10	40	1284.62	541.066	2	1	NA	15.307	11.807	0.00353387	TSETNHTsRPR	3.90621	15.3073	11.8079	3.49937	T(3.02)S(4.47)E(5.99)T(7.69)N(7.69)H(7.69)T(11.79)S(15.31)R(11.81)P(11.81)R(10.54)	NA	LUMOS_LC4_SCL-IAH_ADPr_A_C_R1_F0.tsv
2486	1716.65	10.0311	3	-1	0	1	ASDPGAASTKSGK	K	A	sp|Q86VM9|ZCH18_HUMAN Zinc finger CCCH domain-containing protein 18 OS=Homo sapiens OX=9606 GN=ZC3H18 PE=1 SV=2	21	48	1175.58	541.07	2	1	NA	40.619	35.766	1e-15	ASDPGAASTkSGK	16.6591	40.6194	40.5952	0.0242	A(3.55)S(4.57)D(7.36)P(10.68)G(12.36)A(15.91)A(21.93)S(26.22)T(33.10)K(40.62)S(40.60)G(40.60)K(38.11)	NA	LUMOS_LC4_SCL-IAH_ADPr_A_C_R1_F0.tsv
2498	1485.63	10.0767	3	-1	0	1	GVVKAEKSK	K	K	sp|B2RPK0|HGB1A_HUMAN Putative high mobility group protein B1-like 1 OS=Homo sapiens OX=9606 GN=HMGB1P1 PE=5 SV=1	14	32	944.565	541.067	2	2	NA	26.597	24.284	3.22e-08	GVVKAEKsK	7.42589	26.5976	24.6461	1.95155	G(3.35)V(4.61)V(6.38)K(7.89)A(10.99)E(14.42)K(20.62)S(26.60)K(24.65)	sp|P09429|HMGB1_HUMAN High mobility group protein B1 OS=Homo sapiens OX=9606 GN=HMGB1 PE=1 SV=3	LUMOS_LC4_SCL-IAH_ADPr_A_C_R1_F0.tsv
2516	1564.64	10.1443	3	-1	0	1	KQFTGKSTK	K	T	sp|Q15397|PUM3_HUMAN Pumilio homolog 3 OS=Homo sapiens OX=9606 GN=PUM3 PE=1 SV=3	13	32	1023.57	541.068	2	2	NA	23.16	19.081	7.89e-11	KQFTGKsTK	8.49559	23.1604	21.0903	2.0701	K(3.91)Q(6.77)F(10.13)T(15.27)G(17.04)K(21.09)S(23.16)T(21.04)K(18.95)	NA	LUMOS_LC4_SCL-IAH_ADPr_A_C_R1_F0.tsv
2527	1559.57	10.1843	3	-1	0	1	YEHKSEVK	K	T	sp|Q9Y2X3|NOP58_HUMAN Nucleolar protein 58 OS=Homo sapiens OX=9606 GN=NOP58 PE=1 SV=1	10	28	1018.51	541.066	2	1	NA	16.684	14.374	0.00284446	YEHKsEVK	4.39681	16.6841	14.8087	1.87532	Y(5.15)E(5.15)H(9.12)K(14.81)S(16.68)E(14.32)V(11.11)K(9.33)	NA	LUMOS_LC4_SCL-IAH_ADPr_A_C_R1_F0.tsv
2534	1684.65	10.2116	3	-1	0	1	DKDPVNKSGGK	K	A	sp|P62851|RS25_HUMAN Small ribosomal subunit protein eS25 OS=Homo sapiens OX=9606 GN=RPS25 PE=1 SV=1	13	40	1143.59	541.067	2	2	NA	21.608	16.165	6.24e-11	DKDPVNKsGGK	9.27993	21.608	19.7421	1.86595	D(7.09)K(7.09)D(10.18)P(8.66)V(11.62)N(15.58)K(19.74)S(21.61)G(17.61)G(15.73)K(13.38)	NA	LUMOS_LC4_SCL-IAH_ADPr_A_C_R1_F0.tsv
2539	2142.85	10.2304	3	-1	0	1	SNQNGKDSKPSSTPR	K	S	sp|P06748|NPM_HUMAN Nucleophosmin OS=Homo sapiens OX=9606 GN=NPM1 PE=1 SV=2	14	56	1601.78	541.07	2	2	NA	23.16	13.41	2.46e-12	SNQNGKDSkpssTPR	9.47122	23.1607	21.2688	1.89187	S(2.43)N(4.22)Q(6.16)N(9.41)G(10.82)K(14.59)D(18.71)S(18.71)K(23.16)P(23.16)S(23.16)S(23.16)T(21.27)P(19.13)R(17.08)	NA	LUMOS_LC4_SCL-IAH_ADPr_A_C_R1_F0.tsv
2563	1486.63	10.3222	3	-1	0	1	GKSGAALSKK	R	S	sp|P09874|PARP1_HUMAN Poly [ADP-ribose] polymerase 1 OS=Homo sapiens OX=9606 GN=PARP1 PE=1 SV=4	20	36	945.561	541.067	2	2	NA	41.65	34.08	3.94e-09	GKsGAALSKK	19.8449	41.6504	36.548	5.10243	G(34.08)K(36.55)S(41.65)G(34.24)A(29.35)A(24.99)L(20.80)S(17.18)K(11.80)K(6.32)	NA	LUMOS_LC4_SCL-IAH_ADPr_A_C_R1_F0.tsv
2567	2142.85	10.3364	4	-1	0	1	SNQNGKDSKPSSTPR	K	S	sp|P06748|NPM_HUMAN Nucleophosmin OS=Homo sapiens OX=9606 GN=NPM1 PE=1 SV=2	25	56	1601.78	541.07	2	2	NA	50.453	19.983	1e-15	sNQNGKDSKPSSTPR	26.0893	50.4531	47.8792	2.57387	S(50.45)N(47.88)Q(42.67)N(37.49)G(30.37)K(25.63)D(21.25)S(19.34)K(15.06)P(12.96)S(9.66)S(6.54)T(3.83)P(2.43)R(0.25)	NA	LUMOS_LC4_SCL-IAH_ADPr_A_C_R1_F0.tsv
2575	1641.69	10.3656	3	-1	0	1	KAPSKPSASTK	R	K	sp|P49916|DNLI3_HUMAN DNA ligase 3 OS=Homo sapiens OX=9606 GN=LIG3 PE=1 SV=2	12	40	1100.62	541.07	2	2	NA	21.469	15.381	2.11e-11	KAPSKPSAsTK	10.1543	21.4694	19.3354	2.13399	K(3.86)A(6.33)P(6.33)S(9.17)K(13.74)P(13.74)S(15.59)A(19.34)S(21.47)T(19.24)K(16.93)	NA	LUMOS_LC4_SCL-IAH_ADPr_A_C_R1_F0.tsv
2585	1492.56	10.4029	3	-1	0	1	DRYSAGKR	R	G	sp|P17844|DDX5_HUMAN Probable ATP-dependent RNA helicase DDX5 OS=Homo sapiens OX=9606 GN=DDX5 PE=1 SV=1	11	28	951.489	541.068	2	2	NA	19.132	17.486	8.08e-07	DRYsAGKR	6.6785	19.1325	13.6519	5.48057	D(8.05)R(9.54)Y(12.88)S(19.13)A(13.65)G(12.22)K(12.22)R(10.58)	NA	LUMOS_LC4_SCL-IAH_ADPr_A_C_R1_F0.tsv
2586	1497.61	10.4071	3	-1	0	1	EKVPRGSGK	K	K	sp|Q15050|RRS1_HUMAN Ribosome biogenesis regulatory protein homolog OS=Homo sapiens OX=9606 GN=RRS1 PE=1 SV=2	14	32	956.54	541.07	2	2	NA	24.237	18.146	5.21e-11	EKVPRGsGK	7.89324	24.2375	22.3125	1.925	E(6.42)K(8.52)V(11.12)P(12.81)R(16.70)G(22.31)S(24.24)G(22.09)K(19.93)	NA	LUMOS_LC4_SCL-IAH_ADPr_A_C_R1_F0.tsv
2617	1407.47	10.5196	3	-1	0	1	SRDYNGR	R	N	sp|P98179|RBM3_HUMAN RNA-binding protein 3 OS=Homo sapiens OX=9606 GN=RBM3 PE=1 SV=1	11	24	866.399	541.067	2	1	NA	17.635	14.486	0.000175	sRDYNGR	7.08557	17.6355	14.0216	3.61385	S(17.64)R(14.02)D(10.40)Y(7.22)N(3.61)G(2.59)R(0.00)	NA	LUMOS_LC4_SCL-IAH_ADPr_A_C_R1_F0.tsv
2621	1592.66	10.5359	3	-1	0	1	SPGRPPKSAR	R	R	sp|Q14739|LBR_HUMAN Delta(14)-sterol reductase LBR OS=Homo sapiens OX=9606 GN=LBR PE=1 SV=2	7	36	1051.59	541.069	2	2	NA	10.577	9.827	0.0110638	SPGRPPKsAR	3.84126	10.5773	8.89557	1.68171	S(2.85)P(2.85)G(2.85)R(6.02)P(6.02)P(6.02)K(8.90)S(10.58)A(8.78)R(6.83)	NA	LUMOS_LC4_SCL-IAH_ADPr_A_C_R1_F0.tsv
2638	1894.69	10.5981	3	-1	0	1	EYEGGRGESSKR	K	D	sp|Q08945|SSRP1_HUMAN FACT complex subunit SSRP1 OS=Homo sapiens OX=9606 GN=SSRP1 PE=1 SV=1	15	44	1353.63	541.064	2	2	NA	25.908	18.17	2.67e-11	EYEGGRGEsSKR	7.37385	25.9088	23.9239	1.98487	E(4.55)Y(6.41)E(7.75)G(7.75)G(7.75)R(11.21)G(16.93)E(21.69)S(25.91)S(23.92)K(19.86)R(18.17)	NA	LUMOS_LC4_SCL-IAH_ADPr_A_C_R1_F0.tsv
2647	1304.45	10.6309	3	-1	0	1	VDKSGMK	K	S	sp|Q5TBB1|RNH2B_HUMAN Ribonuclease H2 subunit B OS=Homo sapiens OX=9606 GN=RNASEH2B PE=1 SV=1	11	24	763.39	541.065	2	1	NA	19.569	18.105	0.00012	VDKsGMK	7.54777	19.5697	15.7844	3.78534	V(9.76)D(11.35)K(15.67)S(19.57)G(15.78)M(12.32)K(9.10)	NA	LUMOS_LC4_SCL-IAH_ADPr_A_C_R1_F0.tsv
2669	1600.62	10.7136	3	-1	0	1	TPTSSGKPSAK	K	K	sp|Q02880|TOP2B_HUMAN DNA topoisomerase 2-beta OS=Homo sapiens OX=9606 GN=TOP2B PE=1 SV=3	14	40	1059.56	541.068	2	1	NA	24.618	18.326	3.5e-10	TPTsSGKPSAK	9.73644	24.6185	24.5772	0.041344	T(14.78)P(14.78)T(20.53)S(24.62)S(24.58)G(22.33)K(17.49)P(15.97)S(13.97)A(11.69)K(9.46)	NA	LUMOS_LC4_SCL-IAH_ADPr_A_C_R1_F0.tsv
2670	1458.56	10.7176	3	-1	0	1	TIKQESGR	R	A	sp|Q12789|TF3C1_HUMAN General transcription factor 3C polypeptide 1 OS=Homo sapiens OX=9606 GN=GTF3C1 PE=1 SV=4	8	28	917.493	541.066	2	1	NA	13.59	12.759	0.00321125	TIKQEsGR	3.94893	13.5902	12.13	1.46019	T(3.95)I(3.95)K(6.94)Q(10.43)E(11.93)S(13.59)G(12.13)R(10.41)	NA	LUMOS_LC4_SCL-IAH_ADPr_A_C_R1_F0.tsv
2705	1487.58	10.8462	3	-1	0	1	KVSSAEGAAK	R	E	sp|P05114|HMGN1_HUMAN Non-histone chromosomal protein HMG-14 OS=Homo sapiens OX=9606 GN=HMGN1 PE=1 SV=3	20	36	946.508	541.067	2	1	NA	38.827	36.909	2.06e-09	KVsSAEGAAK	19.8684	38.8276	36.3062	2.52138	K(31.68)V(36.31)S(38.83)S(31.20)A(26.35)E(22.06)G(15.84)A(11.91)A(7.06)K(3.61)	NA	LUMOS_LC4_SCL-IAH_ADPr_A_C_R1_F0.tsv
2708	1565.57	10.8585	3	-1	0	1	SGTQPHAATR	K	L	sp|Q92766|RREB1_HUMAN Ras-responsive element-binding protein 1 OS=Homo sapiens OX=9606 GN=RREB1 PE=1 SV=3	10	36	1024.51	541.069	2	0	NA	16.13	11.713	4.23e-12	sgTQPHAATR	3.99816	16.1302	12.717	3.41328	S(16.13)G(16.13)T(12.72)Q(8.94)P(8.94)H(7.25)A(4.69)A(3.62)T(2.72)R(0.29)	NA	LUMOS_LC4_SCL-IAH_ADPr_A_C_R1_F0.tsv
2759	1951.8	11.0464	4	-1	0	1	SQEEARKSHLAR	R	Q	sp|Q9UKV3|ACINU_HUMAN Apoptotic chromatin condensation inducer in the nucleus OS=Homo sapiens OX=9606 GN=ACIN1 PE=1 SV=2	16	44	1410.73	541.066	2	2	NA	29.493	22.648	5.19e-12	SQEEARKsHLAR	10.2262	29.4931	27.259	2.23406	S(5.94)Q(5.94)E(10.00)E(13.36)A(16.80)R(20.76)K(27.26)S(29.49)H(27.26)L(22.91)A(22.91)R(20.82)	NA	LUMOS_LC4_SCL-IAH_ADPr_A_C_R1_F0.tsv
2762	1494.49	11.0567	3	-1	0	1	RDGSYGSGR	R	S	sp|Q08170|SRSF4_HUMAN Serine/arginine-rich splicing factor 4 OS=Homo sapiens OX=9606 GN=SRSF4 PE=1 SV=2	17	32	953.431	541.062	2	1	NA	31.208	20.639	1.2e-12	RDGSYGsGR	8.31801	31.2086	26.8023	4.40626	R(4.06)D(6.33)G(9.00)S(12.62)Y(18.18)G(24.41)S(31.21)G(26.80)R(24.52)	NA	LUMOS_LC4_SCL-IAH_ADPr_A_C_R1_F0.tsv
2765	1951.8	11.0685	4	-1	0	1	SQEEARKSHLAR	R	Q	sp|Q9UKV3|ACINU_HUMAN Apoptotic chromatin condensation inducer in the nucleus OS=Homo sapiens OX=9606 GN=ACIN1 PE=1 SV=2	14	44	1410.73	541.066	2	2	NA	25.376	21.242	5.47e-07	SQEEARksHLAR	12.2832	25.3768	21.4206	3.95625	S(7.31)Q(8.75)E(12.86)E(18.67)A(18.67)R(20.94)K(25.38)S(25.38)H(21.42)L(17.61)A(17.61)R(15.43)	NA	LUMOS_LC4_SCL-IAH_ADPr_A_C_R1_F0.tsv
2767	1917.76	11.0747	3	-1	0	1	TEKYEHKSEVK	K	T	sp|Q9Y2X3|NOP58_HUMAN Nucleolar protein 58 OS=Homo sapiens OX=9606 GN=NOP58 PE=1 SV=1	15	40	1376.69	541.067	2	2	NA	26.189	17.596	1e-15	TEKYEHksEVK	6.32093	26.1897	21.9005	4.28912	T(6.09)E(8.60)K(10.58)Y(14.03)E(17.64)H(21.79)K(26.19)S(26.19)E(21.90)V(18.08)K(16.20)	NA	LUMOS_LC4_SCL-IAH_ADPr_A_C_R1_F0.tsv
2775	1835.69	11.1056	3	-1	0	1	KGYSGKPSSGGDR	K	A	sp|Q8N8U2|CDYL2_HUMAN Chromodomain Y-like protein 2 OS=Homo sapiens OX=9606 GN=CDYL2 PE=1 SV=2	15	48	1294.63	541.065	2	2	NA	25.906	15.988	1.01e-15	KGYSGKPSsGGDR	8.11407	25.9069	23.7719	2.13497	K(3.34)G(3.34)Y(5.55)S(11.51)G(15.21)K(19.86)P(19.86)S(19.86)S(25.91)G(23.77)G(23.77)D(21.77)R(19.93)	NA	LUMOS_LC4_SCL-IAH_ADPr_A_C_R1_F0.tsv
2776	1917.76	11.1096	4	-1	0	1	TEKYEHKSEVK	K	T	sp|Q9Y2X3|NOP58_HUMAN Nucleolar protein 58 OS=Homo sapiens OX=9606 GN=NOP58 PE=1 SV=1	21	40	1376.69	541.066	2	2	NA	41.858	24.143	1e-15	TEKYEHKsEVK	10.7891	41.8583	36.9486	4.90969	T(7.56)E(10.30)K(15.83)Y(19.80)E(23.71)H(27.97)K(34.72)S(41.86)E(36.95)V(34.78)K(30.14)	NA	LUMOS_LC4_SCL-IAH_ADPr_A_C_R1_F0.tsv
2784	1547.53	11.1389	3	-1	0	1	ERNSSGMAR	K	K	sp|P35659|DEK_HUMAN Protein DEK OS=Homo sapiens OX=9606 GN=DEK PE=1 SV=1	12	32	1006.46	541.066	2	1	NA	20.47	18.812	6.18e-08	ERNSsGMAR	4.23112	20.4705	16.7204	3.75009	E(7.24)R(9.29)N(13.28)S(16.72)S(20.47)G(16.68)M(14.89)A(13.34)R(11.74)	NA	LUMOS_LC4_SCL-IAH_ADPr_A_C_R1_F0.tsv
2788	1477.57	11.1552	3	-1	0	1	SKGKFDGAK	K	G	sp|O15347|HMGB3_HUMAN High mobility group protein B3 OS=Homo sapiens OX=9606 GN=HMGB3 PE=1 SV=4	13	32	936.503	541.066	2	2	NA	23.356	19.574	2.66e-07	sKGKFDGAK	8.27505	23.3563	19.3918	3.96442	S(23.36)K(19.39)G(14.43)K(8.63)F(6.87)D(5.04)G(3.57)A(2.16)K(0.00)	NA	LUMOS_LC4_SCL-IAH_ADPr_A_C_R1_F0.tsv
2800	1485.59	11.2011	3	-1	0	1	VGTPQSTKK	R	K	sp|P54274|TERF1_HUMAN Telomeric repeat-binding factor 1 OS=Homo sapiens OX=9606 GN=TERF1 PE=1 SV=3	12	32	944.529	541.066	2	1	NA	21.385	17.62	0.00023	VGTPQsTKK	4.53241	21.3858	17.62	3.76577	V(7.14)G(8.71)T(12.86)P(15.27)Q(17.31)S(21.39)T(17.62)K(14.17)K(12.92)	NA	LUMOS_LC4_SCL-IAH_ADPr_A_C_R1_F0.tsv
2803	1514.55	11.212	3	-1	0	1	DSKPSSTPR	K	S	sp|P06748|NPM_HUMAN Nucleophosmin OS=Homo sapiens OX=9606 GN=NPM1 PE=1 SV=2	12	32	973.483	541.067	2	1	NA	20.539	16.159	1.3e-08	DSKPSsTPR	5.78474	20.5395	16.6411	3.89848	D(5.57)S(7.10)K(9.20)P(9.20)S(14.35)S(20.54)T(16.64)P(14.60)R(13.25)	NA	LUMOS_LC4_SCL-IAH_ADPr_A_C_R1_F0.tsv
2810	1829.77	11.2391	3	-1	0	1	KASSVETKPGASK	K	V	sp|Q02539|H11_HUMAN Histone H1.1 OS=Homo sapiens OX=9606 GN=H1-1 PE=1 SV=3	19	48	1288.7	541.069	2	2	NA	36.105	26.579	1.14e-12	KASSVETKPGAsK	19.1172	36.105	33.6874	2.41757	K(2.53)A(4.88)S(7.76)S(11.40)V(15.36)E(19.61)T(24.11)K(29.02)P(29.02)G(29.02)A(33.69)S(36.11)K(33.50)	NA	LUMOS_LC4_SCL-IAH_ADPr_A_C_R1_F0.tsv
2832	1578.62	11.3219	3	-1	0	1	SKGQESFKK	R	Q	sp|P06748|NPM_HUMAN Nucleophosmin OS=Homo sapiens OX=9606 GN=NPM1 PE=1 SV=2	16	32	1037.55	541.065	2	2	NA	29.069	20.997	3.25e-12	sKGQESFKK	14.2503	29.0696	24.7672	4.30242	S(29.07)K(24.77)G(20.54)Q(16.73)E(12.78)S(9.04)F(4.87)K(2.51)K(0.00)	NA	LUMOS_LC4_SCL-IAH_ADPr_A_C_R1_F0.tsv
2850	1729.68	11.3912	3	-1	0	1	EEGINKSEKR	K	M	sp|P09874|PARP1_HUMAN Poly [ADP-ribose] polymerase 1 OS=Homo sapiens OX=9606 GN=PARP1 PE=1 SV=4	19	36	1188.61	541.068	2	2	NA	36.058	24.925	1e-15	EEGINKsEKR	12.2675	36.0588	31.3892	4.6696	E(9.93)E(11.87)G(15.88)I(21.87)N(26.22)K(31.11)S(36.06)E(31.39)K(24.67)R(20.69)	NA	LUMOS_LC4_SCL-IAH_ADPr_A_C_R1_F0.tsv
2857	1956.8	11.4185	3	-1	0	1	GGGGNEKKSGPTVTK	K	V	sp|Q7L014|DDX46_HUMAN Probable ATP-dependent RNA helicase DDX46 OS=Homo sapiens OX=9606 GN=DDX46 PE=1 SV=2	16	56	1415.74	541.065	2	2	NA	28.082	17.425	1e-15	GGGGNEKKsGPTVTK	9.64005	28.0825	25.9659	2.11666	G(10.40)G(10.40)G(10.40)G(10.40)N(12.17)E(15.68)K(19.58)K(25.97)S(28.08)G(21.40)P(21.40)T(19.19)V(15.37)T(15.37)K(13.27)	NA	LUMOS_LC4_SCL-IAH_ADPr_A_C_R1_F0.tsv
2979	1344.51	11.8418	3	-1	0	1	TLAEKSR	K	G	sp|O95218|ZRAB2_HUMAN Zinc finger Ran-binding domain-containing protein 2 OS=Homo sapiens OX=9606 GN=ZRANB2 PE=1 SV=2	14	24	803.45	541.062	2	1	NA	26.671	25.549	3.46e-11	TLAEKsR	7.07857	26.6717	24.4243	2.2474	T(3.79)L(5.00)A(9.19)E(14.69)K(20.60)S(26.67)R(24.42)	NA	LUMOS_LC4_SCL-IAH_ADPr_A_C_R1_F0.tsv
3007	1459.58	11.9465	3	-1	0	1	AKSGGTAISK	K	I	sp|Q2KHR3|QSER1_HUMAN Glutamine and serine-rich protein 1 OS=Homo sapiens OX=9606 GN=QSER1 PE=1 SV=3	17	36	918.513	541.068	2	1	NA	31.532	29.53	8.99e-11	AKsGGTAISK	11.8942	31.5326	27.2097	4.3229	A(24.82)K(27.21)S(31.53)G(24.79)G(20.70)T(16.99)A(15.31)I(13.65)S(10.06)K(7.13)	NA	LUMOS_LC4_SCL-IAH_ADPr_A_C_R1_F0.tsv
3031	1748.69	12.0349	3	-1	0	1	GQESFKKQEK	K	T	sp|P06748|NPM_HUMAN Nucleophosmin OS=Homo sapiens OX=9606 GN=NPM1 PE=1 SV=2	14	36	1207.62	541.069	2	2	NA	24.333	22.819	4.57e-10	GQEsFKKQEK	9.03877	24.334	20.3181	4.01588	G(18.43)Q(18.43)E(20.32)S(24.33)F(20.21)K(15.84)K(10.72)Q(9.09)E(5.78)K(3.22)	NA	LUMOS_LC4_SCL-IAH_ADPr_A_C_R1_F0.tsv
3043	1672.67	12.081	3	-1	0	1	SGELAKRSER	K	R	sp|P39748|FEN1_HUMAN Flap endonuclease 1 OS=Homo sapiens OX=9606 GN=FEN1 PE=1 SV=1	12	36	1131.6	541.068	2	2	NA	21.541	16.958	0.000117	SGELAKRsER	5.5342	21.5413	19.8871	1.65424	S(3.78)G(4.39)E(6.36)L(8.23)A(9.68)K(12.68)R(19.89)S(21.54)E(19.81)R(18.13)	NA	LUMOS_LC4_SCL-IAH_ADPr_A_C_R1_F0.tsv
3049	1367.42	12.1036	3	-1	0	1	SGGGGYSSR	R	R	sp|Q13247|SRSF6_HUMAN Serine/arginine-rich splicing factor 6 OS=Homo sapiens OX=9606 GN=SRSF6 PE=1 SV=2	22	32	826.357	541.067	2	0	NA	44.834	30.184	4.41e-09	sGGGGYSSR	29.4174	44.8348	37.1075	7.72735	S(44.83)G(37.11)G(30.04)G(23.50)G(17.40)Y(14.45)S(11.43)S(8.57)R(5.59)	NA	LUMOS_LC4_SCL-IAH_ADPr_A_C_R1_F0.tsv
3070	1573.57	12.1827	3	-1	0	1	EEGINKSEK	K	R	sp|P09874|PARP1_HUMAN Poly [ADP-ribose] polymerase 1 OS=Homo sapiens OX=9606 GN=PARP1 PE=1 SV=4	16	32	1032.51	541.066	2	1	NA	30.052	28.403	1e-15	EEGINKsEK	5.21201	30.0529	28.2969	1.75598	E(3.29)E(5.30)G(7.82)I(11.10)N(16.83)K(23.34)S(30.05)E(28.30)K(26.69)	NA	LUMOS_LC4_SCL-IAH_ADPr_A_C_R1_F0.tsv
3112	1410.5	12.3422	3	-1	0	1	EVSGHSVR	R	G	sp|Q9NWH9|SLTM_HUMAN SAFB-like transcription modulator OS=Homo sapiens OX=9606 GN=SLTM PE=1 SV=2	16	28	869.435	541.066	2	0	NA	29.666	27.207	7.12e-06	EVsGHSVR	13.6544	29.6667	24.6856	4.98115	E(22.41)V(24.69)S(29.67)G(23.09)H(19.13)S(13.18)V(8.72)R(4.02)	NA	LUMOS_LC4_SCL-IAH_ADPr_A_C_R1_F0.tsv
3145	1358.53	12.4624	3	-1	0	1	GKSGAALSK	R	K	sp|P09874|PARP1_HUMAN Poly [ADP-ribose] polymerase 1 OS=Homo sapiens OX=9606 GN=PARP1 PE=1 SV=4	14	32	817.466	541.064	2	1	NA	25.806	24.07	7.6e-07	GKsGAALSK	10.8923	25.8065	23.8039	2.00259	G(21.81)K(23.80)S(25.81)G(19.54)A(15.87)A(14.27)L(14.40)S(12.79)K(9.67)	NA	LUMOS_LC4_SCL-IAH_ADPr_A_C_R1_F0.tsv
3154	1436.54	12.4927	3	-1	0	1	QFTGKSTK	K	T	sp|Q15397|PUM3_HUMAN Pumilio homolog 3 OS=Homo sapiens OX=9606 GN=PUM3 PE=1 SV=3	17	28	895.476	541.065	2	1	NA	31.782	29.461	1.55e-11	QFTGKsTK	10.3165	31.7824	29.462	2.32041	Q(3.86)F(5.54)T(11.05)G(18.32)K(24.84)S(31.78)T(29.46)K(27.31)	NA	LUMOS_LC4_SCL-IAH_ADPr_A_C_R1_F0.tsv
3165	1780.76	12.5336	3	-1	0	1	SAPGGGSKVPQKK	R	V	sp|P06748|NPM_HUMAN Nucleophosmin OS=Homo sapiens OX=9606 GN=NPM1 PE=1 SV=2	11	48	1239.69	541.067	2	2	NA	17.226	14.659	2.37e-06	sAPGGGSKVPQKK	7.44123	17.2261	15.3917	1.83441	S(17.23)A(15.39)P(15.39)G(15.39)G(15.39)G(15.39)S(13.63)K(10.23)V(7.06)P(7.06)Q(4.48)K(2.13)K(0.00)	NA	LUMOS_LC4_SCL-IAH_ADPr_A_C_R1_F0.tsv
3204	2116.84	12.6819	3	-1	0	1	SPENTEGKDGSKVTK	K	Q	sp|Q15651|HMGN3_HUMAN High mobility group nucleosome-binding domain-containing protein 3 OS=Homo sapiens OX=9606 GN=HMGN3 PE=1 SV=2	21	56	1575.77	541.068	2	2	NA	39.821	30.181	1e-15	SPENTEGKDGsKVTK	17.0019	39.8212	37.3635	2.45775	S(6.98)P(6.98)E(8.40)N(11.74)T(15.38)E(19.49)G(23.56)K(27.96)D(32.65)G(37.36)S(39.82)K(34.86)V(30.18)T(30.18)K(27.82)	NA	LUMOS_LC4_SCL-IAH_ADPr_A_C_R1_F0.tsv
3324	1837.62	13.1252	3	-1	0	1	GCSHPGGSADGPAK	R	K	sp|Q01831|XPC_HUMAN DNA repair protein complementing XP-C cells OS=Homo sapiens OX=9606 GN=XPC PE=1 SV=4	16	52	1296.55	541.068	2	0	2C(57.021465)	27.684	27.095	1e-15	GcsHPGGSADGPAK	8.8206	27.6847	24.9845	2.70015	G(24.98)C(27.68)S(27.68)H(23.39)P(23.39)G(19.41)G(17.49)S(13.81)A(10.52)D(8.74)G(6.07)P(6.07)A(5.17)K(3.34)	NA	LUMOS_LC4_SCL-IAH_ADPr_A_C_R1_F0.tsv
3346	1573.58	13.2084	3	-1	0	1	EEGINKSEK	K	R	sp|P09874|PARP1_HUMAN Poly [ADP-ribose] polymerase 1 OS=Homo sapiens OX=9606 GN=PARP1 PE=1 SV=4	18	32	1032.51	541.067	2	1	NA	34.48	32.098	1e-15	EEGINKsEK	8.18461	34.4804	32.232	2.24844	E(4.04)E(7.61)G(11.93)I(15.07)N(20.99)K(27.49)S(34.48)E(32.23)K(30.08)	NA	LUMOS_LC4_SCL-IAH_ADPr_A_C_R1_F0.tsv
3350	1517.59	13.2248	3	-1	0	1	LHSSAAVHR	K	L	sp|O95503|CBX6_HUMAN Chromobox protein homolog 6 OS=Homo sapiens OX=9606 GN=CBX6 PE=1 SV=1	14	32	976.52	541.068	2	0	NA	23.747	17.794	2.14e-05	LHSsAAVHR	8.33024	23.7473	21.5606	2.1867	L(15.51)H(17.43)S(21.56)S(23.75)A(17.25)A(13.25)V(11.78)H(7.21)R(5.00)	NA	LUMOS_LC4_SCL-IAH_ADPr_A_C_R1_F0.tsv
3355	1885.76	13.2438	3	-1	0	1	KTSYAQHQQVR	R	Q	sp|P61247|RS3A_HUMAN Small ribosomal subunit protein eS1 OS=Homo sapiens OX=9606 GN=RPS3A PE=1 SV=2	14	40	1344.69	541.068	2	1	NA	23.462	15.45	1e-15	KTSyAQHQQVR	6.51485	23.4623	21.1443	2.31793	K(15.45)T(15.45)S(19.34)Y(23.46)A(21.14)Q(16.86)H(13.05)Q(11.05)Q(9.15)V(7.61)R(4.86)	NA	LUMOS_LC4_SCL-IAH_ADPr_A_C_R1_F0.tsv
3372	1776.75	13.3077	3	-1	0	1	PEPSKSAPAPKK	M	G	sp|P33778|H2B1B_HUMAN Histone H2B type 1-B OS=Homo sapiens OX=9606 GN=H2BC3 PE=1 SV=2	9	44	1235.69	541.067	2	2	NA	15.236	12.454	0.000199	PEPSKsAPAPKK	7.47183	15.2364	13.7698	1.46667	P(8.53)E(10.63)P(10.63)S(10.63)K(13.77)S(15.24)A(11.75)P(11.75)A(10.18)P(10.18)K(8.93)K(6.79)	sp|Q99877|H2B1N_HUMAN Histone H2B type 1-N OS=Homo sapiens OX=9606 GN=H2BC15 PE=1 SV=3	LUMOS_LC4_SCL-IAH_ADPr_A_C_R1_F0.tsv
3398	1879.83	13.4032	3	-1	0	1	VAGGAAPSKPASAKK	K	G	sp|Q14978|NOLC1_HUMAN Nucleolar and coiled-body phosphoprotein 1 OS=Homo sapiens OX=9606 GN=NOLC1 PE=1 SV=2	23	56	1338.76	541.066	2	2	NA	45.509	35.702	1e-15	VAGGAAPSKPAsAKK	14.4897	45.51	40.4757	5.03431	V(7.01)A(8.59)G(13.39)G(15.27)A(19.34)A(26.01)P(28.07)S(32.59)K(35.34)P(35.34)A(40.24)S(45.51)A(40.48)K(35.70)K(33.38)	NA	LUMOS_LC4_SCL-IAH_ADPr_A_C_R1_F0.tsv
3402	1630.62	13.4178	3	-1	0	1	ELRASGSSQR	K	M	sp|Q96FZ2|HMCES_HUMAN Abasic site processing protein HMCES OS=Homo sapiens OX=9606 GN=HMCES PE=1 SV=1	13	36	1089.55	541.065	2	1	NA	22.436	21.305	2.03e-08	ELRAsGSSQR	5.86352	22.4369	18.5751	3.86187	E(9.99)L(12.32)R(12.32)A(16.59)S(22.44)G(18.58)S(16.64)S(13.16)Q(11.67)R(10.37)	NA	LUMOS_LC4_SCL-IAH_ADPr_A_C_R1_F0.tsv
3420	1713.66	13.4836	3	-1	0	1	EKPPNKSSMR	R	I	sp|Q5T8P6|RBM26_HUMAN RNA-binding protein 26 OS=Homo sapiens OX=9606 GN=RBM26 PE=1 SV=3	11	36	1172.6	541.066	2	2	NA	18.395	18.278	3.74e-08	EKPPNKsSMR	4.79744	18.3952	16.1854	2.20972	E(6.58)K(8.44)P(9.30)P(9.30)N(12.47)K(14.78)S(18.40)S(16.19)M(14.49)R(12.77)	NA	LUMOS_LC4_SCL-IAH_ADPr_A_C_R1_F0.tsv
3457	1365.41	13.6213	3	-1	0	1	SGGGYGGDR	R	S	sp|Q92804|RBP56_HUMAN TATA-binding protein-associated factor 2N OS=Homo sapiens OX=9606 GN=TAF15 PE=1 SV=1	22	32	824.341	541.066	2	0	NA	44.87	37.189	1.05e-09	sGGGYGGDR	29.5719	44.871	37.1894	7.68152	S(44.87)G(37.19)G(29.98)G(25.74)Y(19.22)G(13.16)G(9.84)D(6.89)R(0.43)	NA	LUMOS_LC4_SCL-IAH_ADPr_A_C_R1_F0.tsv
3465	1845.8	13.6524	4	-1	0	1	SAPATGGVKKPHR	K	Y	sp|P68431|H31_HUMAN Histone H3.1 OS=Homo sapiens OX=9606 GN=H3C1 PE=1 SV=2	23	48	1304.73	541.069	2	2	NA	45.683	28.539	1e-15	sAPATGGVKKPHR	23.7526	45.6834	37.9393	7.74417	S(45.68)A(37.94)P(33.02)A(28.54)T(24.18)G(20.03)G(16.32)V(12.98)K(10.00)K(6.13)P(4.68)H(3.88)R(0.48)	sp|Q16695|H31T_HUMAN Histone H3.1t OS=Homo sapiens OX=9606 GN=H3-4 PE=1 SV=3@@sp|Q5TEC6|H37_HUMAN Histone H3-7 OS=Homo sapiens OX=9606 GN=H3-7 PE=1 SV=1@@sp|Q71DI3|H32_HUMAN Histone H3.2 OS=Homo sapiens OX=9606 GN=H3C15 PE=1 SV=3	LUMOS_LC4_SCL-IAH_ADPr_A_C_R1_F0.tsv
3549	1504.57	13.959	3	-1	0	1	YKSAPAAEK	K	K	sp|Q8WUU5|GATD1_HUMAN GATA zinc finger domain-containing protein 1 OS=Homo sapiens OX=9606 GN=GATAD1 PE=1 SV=1	15	32	963.503	541.067	2	1	NA	26.727	22.647	5.61e-10	YKsAPAAEK	9.83054	26.728	20.5187	6.20924	Y(18.42)K(20.52)S(26.73)A(19.38)P(17.32)A(13.56)A(9.90)E(8.21)K(3.89)	NA	LUMOS_LC4_SCL-IAH_ADPr_A_C_R1_F0.tsv
3639	1790.77	14.2902	3	-1	0	1	PEPTKSAPAPKK	M	G	sp|P58876|H2B1D_HUMAN Histone H2B type 1-D OS=Homo sapiens OX=9606 GN=H2BC5 PE=1 SV=2	13	44	1249.7	541.066	2	2	NA	22.775	15.319	5.47e-11	PEPTKsAPAPKK	9.30337	22.7752	20.6125	2.16268	P(9.76)E(11.79)P(11.79)T(14.90)K(18.85)S(22.78)A(20.61)P(20.61)A(16.71)P(16.71)K(13.33)K(11.24)	NA	LUMOS_LC4_SCL-IAH_ADPr_A_C_R1_F0.tsv
3672	1790.77	14.4192	4	-1	0	1	PEPTKSAPAPKK	M	G	sp|P58876|H2B1D_HUMAN Histone H2B type 1-D OS=Homo sapiens OX=9606 GN=H2BC5 PE=1 SV=2	15	44	1249.7	541.066	2	2	NA	27.65	19.52	1.07e-11	PEPTKsAPAPKK	12.4789	27.6502	23.5346	4.11561	P(11.38)E(15.58)P(17.40)T(19.40)K(23.53)S(27.65)A(23.36)P(23.36)A(19.41)P(19.41)K(15.88)K(13.58)	NA	LUMOS_LC4_SCL-IAH_ADPr_A_C_R1_F0.tsv
3675	1450.52	14.429	3	-1	0	1	SKGQESFK	R	K	sp|P06748|NPM_HUMAN Nucleophosmin OS=Homo sapiens OX=9606 GN=NPM1 PE=1 SV=2	17	28	909.456	541.064	2	1	NA	31.553	31.181	4.41e-07	sKGQESFK	20.2021	31.5531	29.3699	2.18313	S(31.55)K(29.37)G(22.75)Q(18.40)E(18.11)S(13.39)F(7.53)K(2.22)	NA	LUMOS_LC4_SCL-IAH_ADPr_A_C_R1_F0.tsv
3727	1525.64	14.6258	3	-1	0	1	KEPGAKISR	K	G	sp|Q15651|HMGN3_HUMAN High mobility group nucleosome-binding domain-containing protein 3 OS=Homo sapiens OX=9606 GN=HMGN3 PE=1 SV=2	17	32	984.572	541.065	2	2	NA	32.444	26.619	1e-10	KEPGAKIsR	12.8104	32.4448	29.9646	2.48022	K(3.58)E(6.45)P(8.49)G(12.79)A(17.21)K(23.83)I(28.10)S(32.44)R(29.96)	NA	LUMOS_LC4_SCL-IAH_ADPr_A_C_R1_F0.tsv
[truncated: 23,245 more rows]

## Sheet: Fig2C-GG&ADPr-peptides
Proteins	Positions within proteins	Leading proteins	Protein	Protein names	Gene names	Fasta headers	Localization prob	Score diff	PEP	Score	Delta score	Score for localization	Diagnostic peak	Number of GG(K)	Amino acid	Sequence window	Modification window	Peptide window coverage	GG(K) Probabilities	GG(K) Score diffs	Position in peptide	Charge	Mass error [ppm]	Intensity	Intensity___1	Intensity___2	Intensity___3	Ratio mod/base	Taxonomy IDs	Taxonomy names	Reverse	Potential contaminant	id	Protein group IDs	Positions	Position	Peptide IDs	Mod. peptide IDs	Evidence IDs	MS/MS IDs	Best localization evidence ID	Best localization MS/MS ID	Best localization raw file	Best localization scan number	Best score evidence ID	Best score MS/MS ID	Best score raw file	Best score scan number	Best PEP evidence ID
[truncated: 16 more rows]
[truncated: 3 more columns]

[truncated: 4 more sheets: Fig2C-LRGG&ADPr-peptides, Fig3D, Fig4&5_ArgC_GG-ADPr_Sites, Fig4&5_ArgCLysC_GG-ADPr_Sites]
